# Supplementary material for: An overview of Phoneutria nigriventer spider venom using combined transcriptomic and proteomic approaches
Source: PLoS One. 2018 Aug 1;13(8):e0200628. doi: 10.1371/journal.pone.0200628 (PMC6070231; doi:10.1371/journal.pone.0200628)
Supplement: S2 Table — (XLSX) [file pone.0200628.s002.xlsx]

## Sheet: Proteome Venom Components
class	NGS ID	UNIPROT anottation	Mass	emPAI
CELLULAR FUNCTION	c10108_g1_i1	sp|Q9VZZ4|PXDN_DROME Peroxidasin OS=Drosophila melanogaster GN=Pxn PE=1 SV=1	84280	0.04
CELLULAR FUNCTION	c10322_g1_i1	sp|Q70PU1|PGSC2_DROSI Peptidoglycan-recognition protein SC2 OS=Drosophila simulans GN=PGRP-SC2 PE=3 SV=1	20934	0.16
CELLULAR FUNCTION	c10322_g1_i1	sp|Q70PU1|PGSC2_DROSI Peptidoglycan-recognition protein SC2 OS=Drosophila simulans GN=PGRP-SC2 PE=3 SV=2	20934	0.16
CELLULAR FUNCTION	c10322_g1_i1	sp|Q70PU1|PGSC2_DROSI Peptidoglycan-recognition protein SC2 OS=Drosophila simulans GN=PGRP-SC2 PE=3 SV=3	20934	0.16
CELLULAR FUNCTION	c11973_g1_i1	sp|P20060|HEXB_MOUSE Beta-hexosaminidase subunit beta OS=Mus musculus GN=Hexb PE=1 SV=2	47356	0.07
CELLULAR FUNCTION	c12340_g2_i1	sp|Q9Y2U8|MAN1_HUMAN Inner nuclear membrane protein Man1 OS=Homo sapiens GN=LEMD3 PE=1 SV=2	81562	0.04
CELLULAR FUNCTION	c13535_g2_i1	sp|Q5E9Z7|RPC4_BOVIN DNA-directed RNA polymerase III subunit RPC4 OS=Bos taurus GN=POLR3D PE=2 SV=1	20308	0.17
CELLULAR FUNCTION	c14245_g1_i1	sp|B2RUP2|UN13D_MOUSE Protein unc-13 homolog D OS=Mus musculus GN=Unc13d PE=1 SV=2	23099	0.15
CELLULAR FUNCTION	c14485_g1_i1	sp|Q9W4K2|Y3556_DROME Uncharacterized protein CG3556 OS=Drosophila melanogaster GN=CG3556 PE=2 SV=1	52543	0.06
CELLULAR FUNCTION	c14603_g1_i1	sp|Q2TBT8|RN151_BOVIN RING finger protein 151 OS=Bos taurus GN=RNF151 PE=2 SV=1	23144	0.14
CELLULAR FUNCTION	c14827_g1_i2	sp|O13769|ULP2_SCHPO Ubiquitin-like-specific protease 2 OS=Schizosaccharomyces pombe (strain 972 / ATCC 24843) GN=ulp2 PE=1 SV=2	47290	0.08
CELLULAR FUNCTION	c14892_g1_i1	sp|Q8BGK6|YLAT2_MOUSE Y+L amino acid transporter 2 OS=Mus musculus GN=Slc7a6 PE=1 SV=1	54056	0.06
CELLULAR FUNCTION	c15114_g1_i1	sp|Q6ZN16|M3K15_HUMAN Mitogen-activated protein kinase kinase kinase 15 OS=Homo sapiens GN=MAP3K15 PE=1 SV=2	144805	0.02
CELLULAR FUNCTION	c15536_g1_i1	sp|P61222|ABCE1_MOUSE ATP-binding cassette sub-family E member 1 OS=Mus musculus GN=Abce1 PE=1 SV=1	68449	0.05
CELLULAR FUNCTION	c15540_g1_i1	sp|Q92616|GCN1_HUMAN eIF-2-alpha kinase activator GCN1 OS=Homo sapiens GN=GCN1 PE=1 SV=6	297612	0.01
CELLULAR FUNCTION	c15757_g1_i1	sp|Q06342|BJSB1_TRINI Basic juvenile hormone-suppressible protein 1 OS=Trichoplusia ni GN=BJSP-1 PE=1 SV=1	53076	0.06
CELLULAR FUNCTION	c15821_g1_i1	sp|Q13813|SPTN1_HUMAN Spectrin alpha chain, non-erythrocytic 1 OS=Homo sapiens GN=SPTAN1 PE=1 SV=3	187308	0.02
CELLULAR FUNCTION	c16275_g1_i2	sp|Q01819|CONN_DROME Connectin OS=Drosophila melanogaster GN=Con PE=2 SV=2	41071	0.08
CELLULAR FUNCTION	c16275_g1_i2	sp|Q01819|CONN_DROME Connectin OS=Drosophila melanogaster GN=Con PE=2 SV=2	41071	0.17
CELLULAR FUNCTION	c16275_g1_i2	sp|Q01819|CONN_DROME Connectin OS=Drosophila melanogaster GN=Con PE=2 SV=2	41071	0.08
CELLULAR FUNCTION	c16275_g1_i2	sp|Q01819|CONN_DROME Connectin OS=Drosophila melanogaster GN=Con PE=2 SV=2	41071	0.26
CELLULAR FUNCTION	c16275_g1_i2	sp|Q01819|CONN_DROME Connectin OS=Drosophila melanogaster GN=Con PE=2 SV=2	41071	0.17
CELLULAR FUNCTION	c16275_g1_i2	sp|Q01819|CONN_DROME Connectin OS=Drosophila melanogaster GN=Con PE=2 SV=2	41071	0.36
CELLULAR FUNCTION	c16275_g1_i2	sp|Q01819|CONN_DROME Connectin OS=Drosophila melanogaster GN=Con PE=2 SV=2	41071	0.26
CELLULAR FUNCTION	c16275_g1_i2	sp|Q01819|CONN_DROME Connectin OS=Drosophila melanogaster GN=Con PE=2 SV=2	41071	0.26
CELLULAR FUNCTION	c16512_g1_i1	sp|Q5ZIL9|KBP_CHICK KIF1-binding protein homolog OS=Gallus gallus GN=kbp PE=2 SV=1	67064	0.05
CELLULAR FUNCTION	c16894_g1_i1	sp|P22352|GPX3_HUMAN Glutathione peroxidase 3 OS=Homo sapiens GN=GPX3 PE=1 SV=2	16377	0.45
CELLULAR FUNCTION	c16946_g1_i1	sp|A2AJ76|HMCN2_MOUSE Hemicentin-2 OS=Mus musculus GN=Hmcn2 PE=1 SV=1	85715	0.04
CELLULAR FUNCTION	c16983_g1_i1	sp|Q9NYV6|RRN3_HUMAN RNA polymerase I-specific transcription initiation factor RRN3 OS=Homo sapiens GN=RRN3 PE=1 SV=1	68062	0.05
CELLULAR FUNCTION	c17300_g1_i2	sp|A2AG50|MA7D2_MOUSE MAP7 domain-containing protein 2 OS=Mus musculus GN=Map7d2 PE=1 SV=1	126400	0.03
CELLULAR FUNCTION	c17562_g1_i1	sp|P51909|APOD_CAVPO Apolipoprotein D OS=Cavia porcellus GN=APOD PE=2 SV=1	24475	0.14
CELLULAR FUNCTION	c17562_g1_i1	sp|P51909|APOD_CAVPO Apolipoprotein D OS=Cavia porcellus GN=APOD PE=2 SV=1	24475	0.14
CELLULAR FUNCTION	c17562_g1_i1	sp|P51909|APOD_CAVPO Apolipoprotein D OS=Cavia porcellus GN=APOD PE=2 SV=1	24475	0.29
CELLULAR FUNCTION	c17562_g1_i1	sp|P51909|APOD_CAVPO Apolipoprotein D OS=Cavia porcellus GN=APOD PE=2 SV=1	24475	0.14
CELLULAR FUNCTION	c17616_g1_i1	sp|Q9VRP9|BRE1_DROME E3 ubiquitin-protein ligase Bre1 OS=Drosophila melanogaster GN=Bre1 PE=1 SV=2	70436	0.05
CELLULAR FUNCTION	c17616_g1_i1	sp|Q9VRP9|BRE1_DROME E3 ubiquitin-protein ligase Bre1 OS=Drosophila melanogaster GN=Bre1 PE=1 SV=2	70436	0.05
CELLULAR FUNCTION	c17616_g1_i1	sp|Q9VRP9|BRE1_DROME E3 ubiquitin-protein ligase Bre1 OS=Drosophila melanogaster GN=Bre1 PE=1 SV=2	70436	0.05
CELLULAR FUNCTION	c17979_g1_i1	sp|Q95M12|LGMN_BOVIN Legumain OS=Bos taurus GN=LGMN PE=1 SV=1	50321	0.07
CELLULAR FUNCTION	c19109_g1_i2	RecName: Full=Dorsal-ventral patterning tolloid-like protein 1; AltName: Full=Mini fin protein; Flags: Precursor	36124	0.09
CELLULAR FUNCTION	c19257_g1_i1	sp|Q9TU53|CUBN_CANLF Cubilin OS=Canis lupus familiaris GN=CUBN PE=1 SV=1	100085	0.03
CELLULAR FUNCTION	c19262_g1_i1	sp|Q8UWA5|CAH2_TRIHK Carbonic anhydrase 2 OS=Tribolodon hakonensis GN=ca2 PE=2 SV=3	34865	0.1
CELLULAR FUNCTION	c19262_g1_i1	sp|Q8UWA5|CAH2_TRIHK Carbonic anhydrase 2 OS=Tribolodon hakonensis GN=ca2 PE=2 SV=3	34865	0.1
CELLULAR FUNCTION	c19361_g1_i1	sp|P28648|CD63_RAT CD63 antigen OS=Rattus norvegicus GN=Cd63 PE=1 SV=2	25226	0.13
CELLULAR FUNCTION	c19383_g1_i1	sp|Q8JG64|PDIA3_CHICK Protein disulfide-isomerase A3 OS=Gallus gallus GN=PDIA3 PE=2 SV=1	55812	0.06
CELLULAR FUNCTION	c19437_g1_i1	sp|Q5R890|MINP1_PONAB Multiple inositol polyphosphate phosphatase 1 OS=Pongo abelii GN=MINPP1 PE=2 SV=1	57641	0.06
CELLULAR FUNCTION	c19445_g1_i1	sp|Q9UJM8|HAOX1_HUMAN Hydroxyacid oxidase 1 OS=Homo sapiens GN=HAO1 PE=1 SV=1	44105	0.16
CELLULAR FUNCTION	c19445_g1_i1	sp|Q9UJM8|HAOX1_HUMAN Hydroxyacid oxidase 1 OS=Homo sapiens GN=HAO1 PE=1 SV=1	44105	0.24
CELLULAR FUNCTION	c19445_g1_i1	sp|Q9UJM8|HAOX1_HUMAN Hydroxyacid oxidase 1 OS=Homo sapiens GN=HAO1 PE=1 SV=1	44105	0.16
CELLULAR FUNCTION	c19445_g1_i1	sp|Q9UJM8|HAOX1_HUMAN Hydroxyacid oxidase 1 OS=Homo sapiens GN=HAO1 PE=1 SV=1	44105	0.07
CELLULAR FUNCTION	c19445_g1_i1	sp|Q9UJM8|HAOX1_HUMAN Hydroxyacid oxidase 1 OS=Homo sapiens GN=HAO1 PE=1 SV=1	44105	0.07
CELLULAR FUNCTION	c19445_g1_i1	sp|Q9UJM8|HAOX1_HUMAN Hydroxyacid oxidase 1 OS=Homo sapiens GN=HAO1 PE=1 SV=1	44105	0.24
CELLULAR FUNCTION	c19445_g1_i1	sp|Q9UJM8|HAOX1_HUMAN Hydroxyacid oxidase 1 OS=Homo sapiens GN=HAO1 PE=1 SV=1	44105	0.16
CELLULAR FUNCTION	c19445_g1_i1	sp|Q9UJM8|HAOX1_HUMAN Hydroxyacid oxidase 1 OS=Homo sapiens GN=HAO1 PE=1 SV=1	44105	0.16
CELLULAR FUNCTION	c19445_g1_i1	sp|Q9UJM8|HAOX1_HUMAN Hydroxyacid oxidase 1 OS=Homo sapiens GN=HAO1 PE=1 SV=1	44105	0.07
CELLULAR FUNCTION	c19445_g1_i1	sp|Q9UJM8|HAOX1_HUMAN Hydroxyacid oxidase 1 OS=Homo sapiens GN=HAO1 PE=1 SV=1	44105	0.16
CELLULAR FUNCTION	c19617_g1_i1	sp|Q6QNF4|HGFA_CANLF Hepatocyte growth factor activator OS=Canis lupus familiaris GN=HGFAC PE=2 SV=1	14449	0.24
CELLULAR FUNCTION	c19617_g1_i1	sp|Q6QNF4|HGFA_CANLF Hepatocyte growth factor activator OS=Canis lupus familiaris GN=HGFAC PE=2 SV=1	14449	0.24
CELLULAR FUNCTION	c19753_g1_i1	sp|Q8N1A6|CD033_HUMAN UPF0462 protein C4orf33 OS=Homo sapiens GN=C4orf33 PE=1 SV=2	23613	0.14
CELLULAR FUNCTION	c19753_g1_i1	sp|Q8N1A6|CD033_HUMAN UPF0462 protein C4orf33 OS=Homo sapiens GN=C4orf33 PE=1 SV=2	23613	0.14
CELLULAR FUNCTION	c19753_g1_i1	sp|Q8N1A6|CD033_HUMAN UPF0462 protein C4orf33 OS=Homo sapiens GN=C4orf33 PE=1 SV=2	23613	0.14
CELLULAR FUNCTION	c19790_g1_i1	sp|P18172|DHGL_DROPS Glucose dehydrogenase [FAD, quinone] OS=Drosophila pseudoobscura pseudoobscura GN=Gld PE=3 SV=4	68734	0.05
CELLULAR FUNCTION	c19790_g1_i2	sp|P18172|DHGL_DROPS Glucose dehydrogenase [FAD, quinone] OS=Drosophila pseudoobscura pseudoobscura GN=Gld PE=3 SV=4	48773	0.07
CELLULAR FUNCTION	c19790_g1_i2	sp|P18172|DHGL_DROPS Glucose dehydrogenase [FAD, quinone] OS=Drosophila pseudoobscura pseudoobscura GN=Gld PE=3 SV=4	48773	0.14
CELLULAR FUNCTION	c19790_g1_i2	sp|P18172|DHGL_DROPS Glucose dehydrogenase [FAD, quinone] OS=Drosophila pseudoobscura pseudoobscura GN=Gld PE=3 SV=4	48773	0.14
CELLULAR FUNCTION	c19886_g1_i1	sp|Q5RET2|FKBP7_PONAB Peptidyl-prolyl cis-trans isomerase FKBP7 OS=Pongo abelii GN=FKBP7 PE=2 SV=1	23805	0.14
CELLULAR FUNCTION	c19886_g1_i1	sp|Q5RET2|FKBP7_PONAB Peptidyl-prolyl cis-trans isomerase FKBP7 OS=Pongo abelii GN=FKBP7 PE=2 SV=1	23805	0.14
CELLULAR FUNCTION	c19886_g1_i1	sp|Q5RET2|FKBP7_PONAB Peptidyl-prolyl cis-trans isomerase FKBP7 OS=Pongo abelii GN=FKBP7 PE=2 SV=1	23805	0.14
CELLULAR FUNCTION	c20022_g1_i1	sp|Q9JJ09|NPT2B_RAT Sodium-dependent phosphate transport protein 2B OS=Rattus norvegicus GN=Slc34a2 PE=1 SV=1	53949	0.06
CELLULAR FUNCTION	c20028_g1_i1	sp|P31579|LCE_ORYLA Low choriolytic enzyme OS=Oryzias latipes GN=lce PE=1 SV=1	34754	0.1
CELLULAR FUNCTION	c20028_g1_i1	sp|P31579|LCE_ORYLA Low choriolytic enzyme OS=Oryzias latipes GN=lce PE=1 SV=1	34754	0.2
CELLULAR FUNCTION	c20028_g1_i1	sp|P31579|LCE_ORYLA Low choriolytic enzyme OS=Oryzias latipes GN=lce PE=1 SV=1	34754	0.1
CELLULAR FUNCTION	c20066_g2_i1	sp|P81281|TRGS_TACTR 8.6 kDa transglutaminase substrate OS=Tachypleus tridentatus PE=1 SV=1	12000	0.29
CELLULAR FUNCTION	c20431_g1_i1	sp|Q3MI05|PPGB_BOVIN Lysosomal protective protein OS=Bos taurus GN=CTSA PE=2 SV=1	51751	0.06
CELLULAR FUNCTION	c20431_g1_i1	sp|Q3MI05|PPGB_BOVIN Lysosomal protective protein OS=Bos taurus GN=CTSA PE=2 SV=1	51751	0.06
CELLULAR FUNCTION	c20471_g1_i1	sp|Q8N1Q1|CAH13_HUMAN Carbonic anhydrase 13 OS=Homo sapiens GN=CA13 PE=1 SV=1	32973	0.1
CELLULAR FUNCTION	c20471_g1_i1	sp|Q8N1Q1|CAH13_HUMAN Carbonic anhydrase 13 OS=Homo sapiens GN=CA13 PE=1 SV=1	32973	0.1
CELLULAR FUNCTION	c20471_g1_i1	sp|Q8N1Q1|CAH13_HUMAN Carbonic anhydrase 13 OS=Homo sapiens GN=CA13 PE=1 SV=1	32973	0.21
CELLULAR FUNCTION	c20471_g1_i1	sp|Q8N1Q1|CAH13_HUMAN Carbonic anhydrase 13 OS=Homo sapiens GN=CA13 PE=1 SV=1	32973	0.47
CELLULAR FUNCTION	c20471_g1_i1	sp|Q8N1Q1|CAH13_HUMAN Carbonic anhydrase 13 OS=Homo sapiens GN=CA13 PE=1 SV=1	32973	0.1
CELLULAR FUNCTION	c20471_g1_i1	sp|Q8N1Q1|CAH13_HUMAN Carbonic anhydrase 13 OS=Homo sapiens GN=CA13 PE=1 SV=1	32973	0.1
CELLULAR FUNCTION	c20521_g1_i1	sp|Q9HBX9|RXFP1_HUMAN Relaxin receptor 1 OS=Homo sapiens GN=RXFP1 PE=1 SV=2	35493	0.09
CELLULAR FUNCTION	c20521_g1_i1	sp|Q9HBX9|RXFP1_HUMAN Relaxin receptor 1 OS=Homo sapiens GN=RXFP1 PE=1 SV=2	35493	0.2
CELLULAR FUNCTION	c20545_g1_i1	sp|A6QPN6|GILT_BOVIN Gamma-interferon-inducible lysosomal thiol reductase OS=Bos taurus GN=IFI30 PE=2 SV=1	25325	0.13
CELLULAR FUNCTION	c20545_g1_i1	sp|A6QPN6|GILT_BOVIN Gamma-interferon-inducible lysosomal thiol reductase OS=Bos taurus GN=IFI30 PE=2 SV=1	25325	0.13
CELLULAR FUNCTION	c20584_g2_i5	sp|Q9NFL4|HCYG_APHSP Hemocyanin G chain OS=Aphonopelma sp. GN=HCG PE=2 SV=3	19437	0.17
CELLULAR FUNCTION	c20942_g1_i1	sp|P28840|NEC1_RAT Neuroendocrine convertase 1 OS=Rattus norvegicus GN=Pcsk1 PE=2 SV=1	77474	0.04
CELLULAR FUNCTION	c20942_g1_i1	sp|P28840|NEC1_RAT Neuroendocrine convertase 1 OS=Rattus norvegicus GN=Pcsk1 PE=2 SV=1	77474	0.09
CELLULAR FUNCTION	c20942_g1_i1	sp|P28840|NEC1_RAT Neuroendocrine convertase 1 OS=Rattus norvegicus GN=Pcsk1 PE=2 SV=1	77474	0.09
CELLULAR FUNCTION	c20942_g1_i1	sp|P28840|NEC1_RAT Neuroendocrine convertase 1 OS=Rattus norvegicus GN=Pcsk1 PE=2 SV=1	77474	0.13
CELLULAR FUNCTION	c20942_g1_i1	sp|P28840|NEC1_RAT Neuroendocrine convertase 1 OS=Rattus norvegicus GN=Pcsk1 PE=2 SV=1	77474	0.04
CELLULAR FUNCTION	c20942_g1_i1	sp|P28840|NEC1_RAT Neuroendocrine convertase 1 OS=Rattus norvegicus GN=Pcsk1 PE=2 SV=1	77474	0.04
CELLULAR FUNCTION	c20942_g1_i1	sp|P28840|NEC1_RAT Neuroendocrine convertase 1 OS=Rattus norvegicus GN=Pcsk1 PE=2 SV=1	77474	0.04
CELLULAR FUNCTION	c21062_g1_i1	sp|Q8VHC8|MA2B1_CAVPO Lysosomal alpha-mannosidase OS=Cavia porcellus GN=MAN2B1 PE=1 SV=1	114369	0.03
CELLULAR FUNCTION	c21063_g1_i1	sp|P41252|SYIC_HUMAN Isoleucine--tRNA ligase, cytoplasmic OS=Homo sapiens GN=IARS PE=1 SV=2	142379	0.02
CELLULAR FUNCTION	c21151_g1_i1	sp|Q02942|TRF_BLADI Transferrin OS=Blaberus discoidalis PE=1 SV=1	81317	0.04
CELLULAR FUNCTION	c21151_g1_i1	sp|Q02942|TRF_BLADI Transferrin OS=Blaberus discoidalis PE=1 SV=1	81317	0.04
CELLULAR FUNCTION	c21151_g1_i1	sp|Q02942|TRF_BLADI Transferrin OS=Blaberus discoidalis PE=1 SV=1	81317	0.04
CELLULAR FUNCTION	c21151_g1_i1	sp|Q02942|TRF_BLADI Transferrin OS=Blaberus discoidalis PE=1 SV=1	81317	0.04
CELLULAR FUNCTION	c21151_g1_i1	sp|Q02942|TRF_BLADI Transferrin OS=Blaberus discoidalis PE=1 SV=1	81317	0.08
CELLULAR FUNCTION	c21151_g1_i1	sp|Q02942|TRF_BLADI Transferrin OS=Blaberus discoidalis PE=1 SV=1	81317	0.04
CELLULAR FUNCTION	c21151_g1_i1	sp|Q02942|TRF_BLADI Transferrin OS=Blaberus discoidalis PE=1 SV=1	81317	0.04
CELLULAR FUNCTION	c21151_g1_i1	sp|Q02942|TRF_BLADI Transferrin OS=Blaberus discoidalis PE=1 SV=1	81317	0.04
CELLULAR FUNCTION	c21279_g2_i1	sp|P85031|TLLP_PHONI Techylectin-like protein (Fragments) OS=Phoneutria nigriventer PE=1 SV=1	35929	1.21
CELLULAR FUNCTION	c21279_g2_i1	sp|P85031|TLLP_PHONI Techylectin-like protein (Fragments) OS=Phoneutria nigriventer PE=1 SV=1	35929	0.85
CELLULAR FUNCTION	c21279_g2_i1	sp|P85031|TLLP_PHONI Techylectin-like protein (Fragments) OS=Phoneutria nigriventer PE=1 SV=1	35929	0.7
CELLULAR FUNCTION	c21279_g2_i1	sp|P85031|TLLP_PHONI Techylectin-like protein (Fragments) OS=Phoneutria nigriventer PE=1 SV=1	35929	0.85
CELLULAR FUNCTION	c21279_g2_i1	sp|P85031|TLLP_PHONI Techylectin-like protein (Fragments) OS=Phoneutria nigriventer PE=1 SV=1	35929	1.21
CELLULAR FUNCTION	c21279_g2_i1	sp|P85031|TLLP_PHONI Techylectin-like protein (Fragments) OS=Phoneutria nigriventer PE=1 SV=1	35929	0.85
CELLULAR FUNCTION	c21279_g2_i1	sp|P85031|TLLP_PHONI Techylectin-like protein (Fragments) OS=Phoneutria nigriventer PE=1 SV=1	35929	0.85
CELLULAR FUNCTION	c21279_g2_i1	sp|P85031|TLLP_PHONI Techylectin-like protein (Fragments) OS=Phoneutria nigriventer PE=1 SV=1	35929	0.85
CELLULAR FUNCTION	c21279_g2_i1	sp|P85031|TLLP_PHONI Techylectin-like protein (Fragments) OS=Phoneutria nigriventer PE=1 SV=1	35929	0.55
CELLULAR FUNCTION	c21279_g2_i1	sp|P85031|TLLP_PHONI Techylectin-like protein (Fragments) OS=Phoneutria nigriventer PE=1 SV=1	35929	0.42
CELLULAR FUNCTION	c21447_g2_i1	sp|Q9U8W8|TL5A_TACTR Techylectin-5A OS=Tachypleus tridentatus PE=1 SV=1	34696	0.1
CELLULAR FUNCTION	c21470_g1_i3	sp|Q9NFL4|HCYG_APHSP Hemocyanin G chain OS=Aphonopelma sp. GN=HCG PE=2 SV=3	71983	0.09
CELLULAR FUNCTION	c21470_g1_i3	sp|Q9NFL4|HCYG_APHSP Hemocyanin G chain OS=Aphonopelma sp. GN=HCG PE=2 SV=3	71983	0.09
CELLULAR FUNCTION	c21470_g1_i5	sp|Q9NFL4|HCYG_APHSP Hemocyanin G chain OS=Aphonopelma sp. GN=HCG PE=2 SV=3	73357	0.04
CELLULAR FUNCTION	c21470_g1_i5	sp|Q9NFL4|HCYG_APHSP Hemocyanin G chain OS=Aphonopelma sp. GN=HCG PE=2 SV=3	73357	0.09
CELLULAR FUNCTION	c21470_g1_i5	sp|Q9NFL4|HCYG_APHSP Hemocyanin G chain OS=Aphonopelma sp. GN=HCG PE=2 SV=3	73357	0.09
CELLULAR FUNCTION	c21470_g1_i5	sp|Q9NFL4|HCYG_APHSP Hemocyanin G chain OS=Aphonopelma sp. GN=HCG PE=2 SV=3	73357	0.04
CELLULAR FUNCTION	c21470_g1_i9	sp|Q9NFL4|HCYG_APHSP Hemocyanin G chain OS=Aphonopelma sp. GN=HCG PE=2 SV=3	71891	0.09
CELLULAR FUNCTION	c21550_g1_i1	sp|Q23551|UNC22_CAEEL Twitchin OS=Caenorhabditis elegans GN=unc-22 PE=1 SV=3	634700	0.01
CELLULAR FUNCTION	c22194_g1_i1	sp|Q8BUJ9|LRP12_MOUSE Low-density lipoprotein receptor-related protein 12 OS=Mus musculus GN=Lrp12 PE=2 SV=2	13024	0.6
CELLULAR FUNCTION	c22194_g1_i1	sp|Q8BUJ9|LRP12_MOUSE Low-density lipoprotein receptor-related protein 12 OS=Mus musculus GN=Lrp12 PE=2 SV=2	13024	0.6
CELLULAR FUNCTION	c22194_g1_i1	sp|Q8BUJ9|LRP12_MOUSE Low-density lipoprotein receptor-related protein 12 OS=Mus musculus GN=Lrp12 PE=2 SV=2	13024	0.26
CELLULAR FUNCTION	c22194_g1_i1	sp|Q8BUJ9|LRP12_MOUSE Low-density lipoprotein receptor-related protein 12 OS=Mus musculus GN=Lrp12 PE=2 SV=2	13024	0.26
CELLULAR FUNCTION	c22194_g1_i1	sp|Q8BUJ9|LRP12_MOUSE Low-density lipoprotein receptor-related protein 12 OS=Mus musculus GN=Lrp12 PE=2 SV=2	13024	0.26
CELLULAR FUNCTION	c30583_g1_i1	sp|P09172|DOPO_HUMAN Dopamine beta-hydroxylase OS=Homo sapiens GN=DBH PE=1 SV=3	69935	0.05
CELLULAR FUNCTION	c30583_g1_i1	sp|P09172|DOPO_HUMAN Dopamine beta-hydroxylase OS=Homo sapiens GN=DBH PE=1 SV=3	69935	0.05
CELLULAR FUNCTION	c30583_g1_i1	sp|P09172|DOPO_HUMAN Dopamine beta-hydroxylase OS=Homo sapiens GN=DBH PE=1 SV=3	69935	0.05
CELLULAR FUNCTION	c30583_g1_i1	sp|P09172|DOPO_HUMAN Dopamine beta-hydroxylase OS=Homo sapiens GN=DBH PE=1 SV=3	69935	0.05
CELLULAR FUNCTION	c30583_g1_i1	sp|P09172|DOPO_HUMAN Dopamine beta-hydroxylase OS=Homo sapiens GN=DBH PE=1 SV=3	69935	0.05
CELLULAR FUNCTION	c31929_g1_i1	sp|P69526|TMPS9_RAT Transmembrane protease serine 9 OS=Rattus norvegicus GN=Tmprss9 PE=3 SV=1	38563	0.09
CELLULAR FUNCTION	c32335_g1_i1	sp|P18172|DHGL_DROPS Glucose dehydrogenase [FAD, quinone] OS=Drosophila pseudoobscura pseudoobscura GN=Gld PE=3 SV=4	14997	0.23
CELLULAR FUNCTION	c32335_g1_i1	sp|P18172|DHGL_DROPS Glucose dehydrogenase [FAD, quinone] OS=Drosophila pseudoobscura pseudoobscura GN=Gld PE=3 SV=4	14997	0.85
CELLULAR FUNCTION	c32335_g1_i1	sp|P18172|DHGL_DROPS Glucose dehydrogenase [FAD, quinone] OS=Drosophila pseudoobscura pseudoobscura GN=Gld PE=3 SV=4	14997	0.23
CELLULAR FUNCTION	c32335_g1_i1	sp|P18172|DHGL_DROPS Glucose dehydrogenase [FAD, quinone] OS=Drosophila pseudoobscura pseudoobscura GN=Gld PE=3 SV=4	14997	0.23
CELLULAR FUNCTION	c32335_g1_i1	sp|P18172|DHGL_DROPS Glucose dehydrogenase [FAD, quinone] OS=Drosophila pseudoobscura pseudoobscura GN=Gld PE=3 SV=4	14997	0.23
CELLULAR FUNCTION	c32335_g1_i1	sp|P18172|DHGL_DROPS Glucose dehydrogenase [FAD, quinone] OS=Drosophila pseudoobscura pseudoobscura GN=Gld PE=3 SV=4	14997	1.27
CELLULAR FUNCTION	c32335_g1_i1	sp|P18172|DHGL_DROPS Glucose dehydrogenase [FAD, quinone] OS=Drosophila pseudoobscura pseudoobscura GN=Gld PE=3 SV=4	14997	0.23
CELLULAR FUNCTION	c33409_g1_i1	sp|Q9W1L5|PAL2_DROME Peptidyl-alpha-hydroxyglycine alpha-amidating lyase 2 OS=Drosophila melanogaster GN=Pal2 PE=1 SV=2	39528	0.08
CELLULAR FUNCTION	c33409_g1_i1	sp|Q9W1L5|PAL2_DROME Peptidyl-alpha-hydroxyglycine alpha-amidating lyase 2 OS=Drosophila melanogaster GN=Pal2 PE=1 SV=2	39528	0.08
CELLULAR FUNCTION	c35458_g1_i1	sp|D3ZVP7|ZFY21_RAT Zinc finger FYVE domain-containing protein 21 OS=Rattus norvegicus GN=Zfyve21 PE=3 SV=1	26636	0.13
CELLULAR FUNCTION	c35458_g1_i1	sp|D3ZVP7|ZFY21_RAT Zinc finger FYVE domain-containing protein 21 OS=Rattus norvegicus GN=Zfyve21 PE=3 SV=2	26636	0.13
CELLULAR FUNCTION	c5167_g2_i1	sp|Q9GL73|RNZ2_GORGO Zinc phosphodiesterase ELAC protein 2 OS=Gorilla gorilla gorilla GN=ELAC2 PE=2 SV=1	42738	0.08
CELLULAR FUNCTION	c5606_g1_i2	sp|Q8BIQ3|ZNF2_MOUSE Zinc finger protein 2 OS=Mus musculus GN=Znf2 PE=2 SV=1	14369	0.24
CELLULAR FUNCTION	c6318_g1_i1	sp|Q96MH6|TMM68_HUMAN Transmembrane protein 68 OS=Homo sapiens GN=TMEM68 PE=2 SV=2	38605	0.09
CELLULAR FUNCTION	c6427_g1_i1	sp|P18172|DHGL_DROPS Glucose dehydrogenase [FAD, quinone] OS=Drosophila pseudoobscura pseudoobscura GN=Gld PE=3 SV=4	17481	0.43
CELLULAR FUNCTION	c6427_g1_i1	sp|P18172|DHGL_DROPS Glucose dehydrogenase [FAD, quinone] OS=Drosophila pseudoobscura pseudoobscura GN=Gld PE=3 SV=5	17481	0.43
CELLULAR FUNCTION	c6788_g1_i1	sp|Q8BMG7|RBGPR_MOUSE Rab3 GTPase-activating protein non-catalytic subunit OS=Mus musculus GN=Rab3gap2 PE=1 SV=2	42127	0.08
CELLULAR FUNCTION	c6914_g1_i1	sp|Q9U5P1|FABP_LEPDS Fatty acid-binding protein OS=Lepidoglyphus destructor PE=1 SV=1	14477	0.24
CELLULAR FUNCTION	c7186_g1_i1	sp|Q9ESL4|MLTK_MOUSE Mitogen-activated protein kinase kinase kinase MLT OS=Mus musculus GN=Zak PE=1 SV=1	38425	0.09
CELLULAR FUNCTION	c7232_g1_i1	sp|Q6DF62|RGN_XENTR Regucalcin OS=Xenopus tropicalis GN=rgn PE=2 SV=0	34653	0.44
CELLULAR FUNCTION	c7232_g1_i1	sp|Q6DF62|RGN_XENTR Regucalcin OS=Xenopus tropicalis GN=rgn PE=2 SV=1	34653	0.1
CELLULAR FUNCTION	c7232_g1_i1	sp|Q6DF62|RGN_XENTR Regucalcin OS=Xenopus tropicalis GN=rgn PE=2 SV=2	34653	0.32
CELLULAR FUNCTION	c7232_g1_i1	sp|Q6DF62|RGN_XENTR Regucalcin OS=Xenopus tropicalis GN=rgn PE=2 SV=3	34653	0.1
CELLULAR FUNCTION	c7232_g1_i1	sp|Q6DF62|RGN_XENTR Regucalcin OS=Xenopus tropicalis GN=rgn PE=2 SV=4	34653	0.1
CELLULAR FUNCTION	c7232_g1_i1	sp|Q6DF62|RGN_XENTR Regucalcin OS=Xenopus tropicalis GN=rgn PE=2 SV=5	34653	0.1
CELLULAR FUNCTION	c7232_g1_i1	sp|Q6DF62|RGN_XENTR Regucalcin OS=Xenopus tropicalis GN=rgn PE=2 SV=6	34653	0.32
CELLULAR FUNCTION	c7232_g1_i1	sp|Q6DF62|RGN_XENTR Regucalcin OS=Xenopus tropicalis GN=rgn PE=2 SV=7	34653	0.2
CELLULAR FUNCTION	c7232_g1_i1	sp|Q6DF62|RGN_XENTR Regucalcin OS=Xenopus tropicalis GN=rgn PE=2 SV=8	34653	0.44
CELLULAR FUNCTION	c7812_g1_i1	sp|Q9D081|ALG14_MOUSE UDP-N-acetylglucosamine transferase subunit ALG14 homolog OS=Mus musculus GN=Alg14 PE=1 SV=1	21909	0.16
CELLULAR FUNCTION	c7866_g1_i1	sp|Q7ZVX6|UBA3_DANRE NEDD8-activating enzyme E1 catalytic subunit OS=Danio rerio GN=uba3 PE=2 SV=1	49030	0.07
CELLULAR FUNCTION	c7918_g1_i1	sp|P18101|RL40_DROME Ubiquitin-60S ribosomal protein L40 OS=Drosophila melanogaster GN=RpL40 PE=1 SV=2	15054	0.23
CELLULAR FUNCTION	c7918_g1_i1	sp|P18101|RL40_DROME Ubiquitin-60S ribosomal protein L40 OS=Drosophila melanogaster GN=RpL40 PE=1 SV=3	15054	0.23
CELLULAR FUNCTION	c7918_g1_i1	sp|P18101|RL40_DROME Ubiquitin-60S ribosomal protein L40 OS=Drosophila melanogaster GN=RpL40 PE=1 SV=3	15054	0.23
CELLULAR FUNCTION	c7918_g1_i1	sp|P18101|RL40_DROME Ubiquitin-60S ribosomal protein L40 OS=Drosophila melanogaster GN=RpL40 PE=1 SV=4	15054	0.23
CELLULAR FUNCTION	c7918_g1_i1	sp|P18101|RL40_DROME Ubiquitin-60S ribosomal protein L40 OS=Drosophila melanogaster GN=RpL40 PE=1 SV=5	15054	0.23
CELLULAR FUNCTION	c7918_g1_i1	sp|P18101|RL40_DROME Ubiquitin-60S ribosomal protein L40 OS=Drosophila melanogaster GN=RpL40 PE=1 SV=6	15054	0.23
CELLULAR FUNCTION	c7918_g1_i1	sp|P18101|RL40_DROME Ubiquitin-60S ribosomal protein L40 OS=Drosophila melanogaster GN=RpL40 PE=1 SV=7	15054	0.23
CELLULAR FUNCTION	c7983_g1_i1	sp|P09102|PDIA1_CHICK Protein disulfide-isomerase OS=Gallus gallus GN=P4HB PE=1 SV=3	56123	0.06
CELLULAR FUNCTION	c7983_g1_i1	sp|P09102|PDIA1_CHICK Protein disulfide-isomerase OS=Gallus gallus GN=P4HB PE=1 SV=4	56123	0.06
CELLULAR FUNCTION	c7983_g1_i1	sp|P09102|PDIA1_CHICK Protein disulfide-isomerase OS=Gallus gallus GN=P4HB PE=1 SV=5	56123	0.06
CELLULAR FUNCTION	c8414_g1_i1	sp|Q9VC49|RPAB5_DROME DNA-directed RNA polymerases I, II, and III subunit RPABC5 OS=Drosophila melanogaster GN=Rpb10 PE=3 SV=1	7868	0.48
CELLULAR FUNCTION	c8941_g1_i1	sp|Q00168|KCC2A_DROME Calcium/calmodulin-dependent protein kinase type II alpha chain OS=Drosophila melanogaster GN=CaMKII PE=1 SV=1	23588	0.14
NO MATCH	c10793_g1_i2	no match	16390	0.21
NO MATCH	c10793_g1_i2	no match	16390	0.21
NO MATCH	c10793_g1_i2	no match	16390	0.45
NO MATCH	c10793_g1_i2	no match	16390	0.45
NO MATCH	c10793_g1_i2	no match	16390	0.45
NO MATCH	c10793_g1_i2	no match	16390	0.45
NO MATCH	c10793_g1_i2	no match	16390	0.45
NO MATCH	c10793_g1_i2	no match	16390	0.45
NO MATCH	c11625_g1_i1	no match	9299	0.37
NO MATCH	c11625_g1_i1	no match	9299	0.37
NO MATCH	c11625_g1_i1	no match	9299	0.37
NO MATCH	c12148_g1_i1	no match	8647	0.44
NO MATCH	c12352_g1_i1	no match	12351	0.28
NO MATCH	c12610_g1_i1	no match	23196	0.31
NO MATCH	c12610_g1_i1	no match	23196	0.31
NO MATCH	c12610_g1_i1	no match	23196	0.14
NO MATCH	c12610_g1_i1	no match	23196	0.31
NO MATCH	c12610_g1_i1	no match	23196	0.31
NO MATCH	c12610_g1_i1	no match	23196	0.71
NO MATCH	c12610_g1_i1	no match	23196	0.31
NO MATCH	c12610_g1_i1	no match	23196	0.14
NO MATCH	c12610_g1_i1	no match	23196	0.14
NO MATCH	c12610_g1_i1	no match	23196	0.14
NO MATCH	c13153_g1_i1	no match	23295	0.14
NO MATCH	c15331_g2_i1	no match	77841	0.04
NO MATCH	c15638_g1_i1	no match	28311	0.4
NO MATCH	c15638_g1_i1	no match	28311	0.4
NO MATCH	c15638_g1_i1	no match	28311	0.25
NO MATCH	c15638_g1_i1	no match	28311	0.25
NO MATCH	c15638_g1_i1	no match	28311	0.12
NO MATCH	c15638_g1_i1	no match	28311	0.12
NO MATCH	c16469_g1_i1	no match	14462	0.24
NO MATCH	c16900_g1_i2	no match	8911	0.39
NO MATCH	c16967_g1_i1	no match	8491	0.45
NO MATCH	c17056_g1_i2	no match	53648	0.06
NO MATCH	c17056_g1_i2	no match	53648	0.13
NO MATCH	c17056_g1_i2	no match	53648	0.27
NO MATCH	c17056_g1_i2	no match	53648	0.06
NO MATCH	c17196_g1_i1	no match	20886	0.16
NO MATCH	c17623_g1_i1	no match	9347	0.37
NO MATCH	c17673_g1_i1	no match	24000	0.48
NO MATCH	c17673_g1_i1	no match	24000	0.14
NO MATCH	c17673_g1_i1	no match	24000	0.14
NO MATCH	c17673_g1_i1	no match	24000	0.3
NO MATCH	c17673_g1_i1	no match	24000	0.14
NO MATCH	c17673_g1_i1	no match	24000	0.14
NO MATCH	c18836_g1_i1	no match	18939	0.19
NO MATCH	c19193_g1_i1	no match	8581	0.44
NO MATCH	c19428_g1_i1	no match	12079	0.28
NO MATCH	c19428_g1_i1	no match	12079	0.28
NO MATCH	c19428_g1_i1	no match	12079	0.28
NO MATCH	c19428_g1_i1	no match	12079	0.28
NO MATCH	c19601_g1_i1	no match	8629	0.4
NO MATCH	c19972_g1_i1	no match	33313	0.1
NO MATCH	c19972_g1_i1	no match	33313	0.1
NO MATCH	c19972_g1_i1	no match	33313	0.1
NO MATCH	c19972_g1_i1	no match	33313	0.1
NO MATCH	c20378_g1_i1	no match	15766	0.22
NO MATCH	c20423_g1_i1	no match	22102	0.15
NO MATCH	c20423_g1_i1	no match	22102	0.15
NO MATCH	c20909_g1_i1	no match	19953	0.17
NO MATCH	c20909_g1_i1	no match	19953	0.37
NO MATCH	c20909_g1_i1	no match	19953	0.37
NO MATCH	c20909_g1_i1	no match	19953	0.17
NO MATCH	c20909_g1_i1	no match	19953	0.37
NO MATCH	c20909_g1_i1	no match	19953	0.37
NO MATCH	c21113_g2_i1	no match	48773	0.07
NO MATCH	c21123_g1_i3	no match	37049	0.09
NO MATCH	c21123_g1_i3	no match	37049	0.09
NO MATCH	c21513_g2_i8	no match	21164	0.16
NO MATCH	c25700_g1_i1	no match	9235	0.38
NO MATCH	c25700_g1_i1	no match	9235	0.38
NO MATCH	c25700_g1_i1	no match	9235	0.38
NO MATCH	c25700_g1_i1	no match	9235	0.38
NO MATCH	c25700_g1_i1	no match	9235	0.38
NO MATCH	c25700_g1_i1	no match	9235	0.9
NO MATCH	c25700_g1_i1	no match	9235	0.38
NO MATCH	c25700_g1_i1	no match	9235	0.38
NO MATCH	c25700_g1_i1	no match	9235	0.38
NO MATCH	c25700_g1_i1	no match	9235	0.9
NO MATCH	c27794_g1_i1	no match	13498	0.27
NO MATCH	c29304_g1_i1	no match	19074	0.18
NO MATCH	c29304_g1_i1	no match	19074	0.18
NO MATCH	c29304_g1_i1	no match	19074	0.18
NO MATCH	c29304_g1_i1	no match	19074	0.63
NO MATCH	c29304_g1_i1	no match	19074	0.38
NO MATCH	c29304_g1_i1	no match	19074	0.92
NO MATCH	c29304_g1_i1	no match	19074	0.38
NO MATCH	c29304_g1_i1	no match	19074	0.38
NO MATCH	c29304_g1_i1	no match	19074	0.38
NO MATCH	c31843_g1_i1	no match	12755	0.66
NO MATCH	c33012_g1_i1	no match	18982	0.18
NO MATCH	c34807_g1_i1	no match	26315	0.13
NO MATCH	c34807_g1_i1	no match	26315	0.13
NO MATCH	c37940_g1_i1	no match	19269	0.17
NO MATCH	c37940_g1_i1	no match	19269	0.17
NO MATCH	c37940_g1_i1	no match	19269	0.38
NO MATCH	c6581_g1_i1	no match	31033	0.11
NO MATCH	c9789_g1_i1	no match	10936	0.31
PUTATIVE VENOM COMPONENT	c11686_g1_i1	sp|P22897|MRC1_HUMAN Macrophage mannose receptor 1 OS=Homo sapiens GN=MRC1 PE=1 SV=1	17585	0.19
PUTATIVE VENOM COMPONENT	c11686_g2_i1	sp|P22897|MRC1_HUMAN Macrophage mannose receptor 1 OS=Homo sapiens GN=MRC1 PE=1 SV=2	17760	0.19
PUTATIVE VENOM COMPONENT	c11686_g2_i1	sp|P22897|MRC1_HUMAN Macrophage mannose receptor 1 OS=Homo sapiens GN=MRC1 PE=1 SV=3	17760	0.19
PUTATIVE VENOM COMPONENT	c11692_g1_i1	sp|P41973|SODC_DROWI Superoxide dismutase [Cu-Zn] OS=Drosophila willistoni GN=Sod PE=3 SV=2	15608	0.22
PUTATIVE VENOM COMPONENT	c12380_g1_i1	sp|Q9JIA1|LGI1_MOUSE Leucine-rich glioma-inactivated protein 1 OS=Mus musculus GN=Lgi1 PE=1 SV=1	32865	0.1
PUTATIVE VENOM COMPONENT	c12380_g1_i1	sp|Q9JIA1|LGI1_MOUSE Leucine-rich glioma-inactivated protein 1 OS=Mus musculus GN=Lgi1 PE=1 SV=2	32865	0.33
PUTATIVE VENOM COMPONENT	c13044_g1_i1	sp|P0CJ13|VP164_LYCMC Venom protein 164 OS=Lychas mucronatus PE=3 SV=1	14409	0.24
PUTATIVE VENOM COMPONENT	c13044_g1_i1	sp|P0CJ13|VP164_LYCMC Venom protein 164 OS=Lychas mucronatus PE=3 SV=2	14409	0.24
PUTATIVE VENOM COMPONENT	c13044_g1_i1	sp|P0CJ13|VP164_LYCMC Venom protein 164 OS=Lychas mucronatus PE=3 SV=3	14409	0.24
PUTATIVE VENOM COMPONENT	c13044_g1_i1	sp|P0CJ13|VP164_LYCMC Venom protein 164 OS=Lychas mucronatus PE=3 SV=4	14409	0.24
PUTATIVE VENOM COMPONENT	c13044_g1_i1	sp|P0CJ13|VP164_LYCMC Venom protein 164 OS=Lychas mucronatus PE=3 SV=5	14409	0.24
PUTATIVE VENOM COMPONENT	c13568_g1_i1	sp|B6DCY1|TXK04_LYCSI U20-lycotoxin-Ls1d OS=Lycosa singoriensis PE=2 SV=1	10362	0.34
PUTATIVE VENOM COMPONENT	c13706_g2_i1	sp|Q5Y4U3|TXAG9_AGEOR U9-agatoxin-Ao1a OS=Agelena orientalis PE=2 SV=1	12597	0.27
PUTATIVE VENOM COMPONENT	c13706_g2_i1	sp|Q5Y4U3|TXAG9_AGEOR U9-agatoxin-Ao1a OS=Agelena orientalis PE=2 SV=2	12597	1.63
PUTATIVE VENOM COMPONENT	c13706_g2_i1	sp|Q5Y4U3|TXAG9_AGEOR U9-agatoxin-Ao1a OS=Agelena orientalis PE=2 SV=3	12597	0.62
PUTATIVE VENOM COMPONENT	c13706_g2_i1	sp|Q5Y4U3|TXAG9_AGEOR U9-agatoxin-Ao1a OS=Agelena orientalis PE=2 SV=4	12597	0.62
PUTATIVE VENOM COMPONENT	c13706_g2_i1	sp|Q5Y4U3|TXAG9_AGEOR U9-agatoxin-Ao1a OS=Agelena orientalis PE=2 SV=5	12597	0.27
PUTATIVE VENOM COMPONENT	c13706_g2_i1	sp|Q5Y4U3|TXAG9_AGEOR U9-agatoxin-Ao1a OS=Agelena orientalis PE=2 SV=6	12597	0.27
PUTATIVE VENOM COMPONENT	c14242_g1_i1	sp|P07584|ASTA_ASTAS Astacin OS=Astacus astacus PE=1 SV=2	33238	0.1
PUTATIVE VENOM COMPONENT	c14242_g1_i1	sp|P07584|ASTA_ASTAS Astacin OS=Astacus astacus PE=1 SV=3	33238	0.1
PUTATIVE VENOM COMPONENT	c14242_g1_i1	sp|P07584|ASTA_ASTAS Astacin OS=Astacus astacus PE=1 SV=4	33238	0.1
PUTATIVE VENOM COMPONENT	c14598_g1_i1	sp|A0FKN6|VMPA_LOXIN Astacin-like metalloprotease toxin 1 OS=Loxosceles intermedia PE=1 SV=1	19820	0.17
PUTATIVE VENOM COMPONENT	c14598_g1_i1	sp|A0FKN6|VMPA_LOXIN Astacin-like metalloprotease toxin 1 OS=Loxosceles intermedia PE=1 SV=2	19820	0.17
PUTATIVE VENOM COMPONENT	c14598_g1_i1	sp|A0FKN6|VMPA_LOXIN Astacin-like metalloprotease toxin 1 OS=Loxosceles intermedia PE=1 SV=3	19820	0.17
PUTATIVE VENOM COMPONENT	c1540_g1_i1	sp|Q5BKQ4|LIPR1_MOUSE Inactive pancreatic lipase-related protein 1 OS=Mus musculus GN=Pnliprp1 PE=1 SV=2	57059	0.06
PUTATIVE VENOM COMPONENT	c15638_g2_i1	sp|O75325|LRRN2_HUMAN Leucine-rich repeat neuronal protein 2 OS=Homo sapiens GN=LRRN2 PE=2 SV=2	15037	0.23
PUTATIVE VENOM COMPONENT	c15975_g1_i2	sp|A9XDG1|TLCOC_GEOA2 Omega-lycotoxin-Gsp2671c OS=Geolycosa sp. (strain A267TDLS2-KZARNA) PE=2 SV=1	11307	0.3
PUTATIVE VENOM COMPONENT	c16116_g2_i1	sp|Q03168|ASPP_AEDAE Lysosomal aspartic protease OS=Aedes aegypti GN=AAEL006169 PE=1 SV=2	43093	0.16
PUTATIVE VENOM COMPONENT	c16116_g2_i1	sp|Q03168|ASPP_AEDAE Lysosomal aspartic protease OS=Aedes aegypti GN=AAEL006169 PE=1 SV=2	43093	0.08
PUTATIVE VENOM COMPONENT	c16510_g1_i1	sp|A0FKN6|VMPA_LOXIN Astacin-like metalloprotease toxin 1 OS=Loxosceles intermedia PE=1 SV=1	19409	0.17
PUTATIVE VENOM COMPONENT	c16524_g1_i1	sp|Q9VN93|CPR1_DROME Putative cysteine proteinase CG12163 OS=Drosophila melanogaster GN=CG12163 PE=2 SV=2	51645	0.06
PUTATIVE VENOM COMPONENT	c17249_g1_i1	sp|P14841|CYTC_RAT Cystatin-C OS=Rattus norvegicus GN=Cst3 PE=1 SV=2	15338	0.22
PUTATIVE VENOM COMPONENT	c17484_g1_i2	sp|B6DCV0|TX501_LYCSI U5-lycotoxin-Ls1a OS=Lycosa singoriensis PE=2 SV=1	14618	0.23
PUTATIVE VENOM COMPONENT	c17501_g1_i1	sp|P0C2S6|TX33A_PHONI U9-ctenitoxin-Pn1a OS=Phoneutria nigriventer PE=2 SV=1	8671	0.4
PUTATIVE VENOM COMPONENT	c17501_g1_i1	sp|P0C2S6|TX33A_PHONI U9-ctenitoxin-Pn1a OS=Phoneutria nigriventer PE=2 SV=1	8671	0.4
PUTATIVE VENOM COMPONENT	c17501_g1_i1	sp|P0C2S6|TX33A_PHONI U9-ctenitoxin-Pn1a OS=Phoneutria nigriventer PE=2 SV=1	8671	0.4
PUTATIVE VENOM COMPONENT	c17892_g1_i2	sp|P55112|NAS4_CAEEL Zinc metalloproteinase nas-4 OS=Caenorhabditis elegans GN=nas-4 PE=2 SV=4	23070	0.15
PUTATIVE VENOM COMPONENT	c17892_g1_i2	sp|P55112|NAS4_CAEEL Zinc metalloproteinase nas-4 OS=Caenorhabditis elegans GN=nas-4 PE=2 SV=4	23070	0.15
PUTATIVE VENOM COMPONENT	c17892_g1_i2	sp|P55112|NAS4_CAEEL Zinc metalloproteinase nas-4 OS=Caenorhabditis elegans GN=nas-4 PE=2 SV=4	23070	0.15
PUTATIVE VENOM COMPONENT	c17895_g1_i2	sp|Q8MTX1|TXCA_CAEEX U3-aranetoxin-Ce1a OS=Caerostris extrusa PE=2 SV=1	12947	0.26
PUTATIVE VENOM COMPONENT	c17895_g1_i2	sp|Q8MTX1|TXCA_CAEEX U3-aranetoxin-Ce1a OS=Caerostris extrusa PE=2 SV=1	12947	1.02
PUTATIVE VENOM COMPONENT	c18131_g1_i1	sp|A9XDG2|TLCOD_GEOA2 Omega-lycotoxin-Gsp2671d OS=Geolycosa sp. (strain A267TDLS2-KZARNA) PE=2 SV=1	11051	0.31
PUTATIVE VENOM COMPONENT	c18622_g1_i1	sp|Q8K4F5|ABHDB_MOUSE Protein ABHD11 OS=Mus musculus GN=Abhd11 PE=1 SV=1	34033	0.1
PUTATIVE VENOM COMPONENT	c18783_g1_i1	sp|P84032|PN16_PHONI U24-ctenitoxin-Pn1a OS=Phoneutria nigriventer PE=1 SV=1	17049	0.2
PUTATIVE VENOM COMPONENT	c18783_g1_i1	sp|P84032|PN16_PHONI U24-ctenitoxin-Pn1a OS=Phoneutria nigriventer PE=1 SV=1	17049	0.2
PUTATIVE VENOM COMPONENT	c18783_g1_i1	sp|P84032|PN16_PHONI U24-ctenitoxin-Pn1a OS=Phoneutria nigriventer PE=1 SV=1	17049	0.2
PUTATIVE VENOM COMPONENT	c18783_g1_i1	sp|P84032|PN16_PHONI U24-ctenitoxin-Pn1a OS=Phoneutria nigriventer PE=1 SV=1	17049	0.2
PUTATIVE VENOM COMPONENT	c18790_g1_i1	sp|P00689|AMYP_RAT Pancreatic alpha-amylase OS=Rattus norvegicus GN=Amy2 PE=2 SV=2	59825	0.11
PUTATIVE VENOM COMPONENT	c18790_g1_i1	sp|P00689|AMYP_RAT Pancreatic alpha-amylase OS=Rattus norvegicus GN=Amy2 PE=2 SV=2	59825	0.05
PUTATIVE VENOM COMPONENT	c18790_g1_i1	sp|P00689|AMYP_RAT Pancreatic alpha-amylase OS=Rattus norvegicus GN=Amy2 PE=2 SV=2	59825	0.11
PUTATIVE VENOM COMPONENT	c18790_g1_i1	sp|P00689|AMYP_RAT Pancreatic alpha-amylase OS=Rattus norvegicus GN=Amy2 PE=2 SV=2	59825	0.05
PUTATIVE VENOM COMPONENT	c18790_g1_i1	sp|P00689|AMYP_RAT Pancreatic alpha-amylase OS=Rattus norvegicus GN=Amy2 PE=2 SV=2	59825	0.11
PUTATIVE VENOM COMPONENT	c18790_g1_i1	sp|P00689|AMYP_RAT Pancreatic alpha-amylase OS=Rattus norvegicus GN=Amy2 PE=2 SV=2	59825	0.05
PUTATIVE VENOM COMPONENT	c18790_g1_i1	sp|P00689|AMYP_RAT Pancreatic alpha-amylase OS=Rattus norvegicus GN=Amy2 PE=2 SV=2	59825	0.05
PUTATIVE VENOM COMPONENT	c19165_g1_i1	sp|P00762|TRY1_RAT Anionic trypsin-1 OS=Rattus norvegicus GN=Prss1 PE=1 SV=1	32894	0.21
PUTATIVE VENOM COMPONENT	c19165_g1_i1	sp|P00762|TRY1_RAT Anionic trypsin-1 OS=Rattus norvegicus GN=Prss1 PE=1 SV=1	32894	0.21
PUTATIVE VENOM COMPONENT	c19165_g1_i1	sp|P00762|TRY1_RAT Anionic trypsin-1 OS=Rattus norvegicus GN=Prss1 PE=1 SV=1	32894	0.1
PUTATIVE VENOM COMPONENT	c19165_g1_i1	sp|P00762|TRY1_RAT Anionic trypsin-1 OS=Rattus norvegicus GN=Prss1 PE=1 SV=1	32894	0.1
PUTATIVE VENOM COMPONENT	c19188_g2_i1	sp|P83998|TX22_PHONI U14-ctenitoxin-Pn1a OS=Phoneutria nigriventer PE=1 SV=1	7791	0.45
PUTATIVE VENOM COMPONENT	c19188_g2_i1	sp|P83998|TX22_PHONI U14-ctenitoxin-Pn1a OS=Phoneutria nigriventer PE=1 SV=1	7791	0.45
PUTATIVE VENOM COMPONENT	c19188_g2_i1	sp|P83998|TX22_PHONI U14-ctenitoxin-Pn1a OS=Phoneutria nigriventer PE=1 SV=1	7791	0.45
PUTATIVE VENOM COMPONENT	c19188_g2_i1	sp|P83998|TX22_PHONI U14-ctenitoxin-Pn1a OS=Phoneutria nigriventer PE=1 SV=1	7791	1.11
PUTATIVE VENOM COMPONENT	c19188_g2_i1	sp|P83998|TX22_PHONI U14-ctenitoxin-Pn1a OS=Phoneutria nigriventer PE=1 SV=1	7791	3.47
PUTATIVE VENOM COMPONENT	c19494_g1_i1	sp|P83896|TX28_PHOKE U4-ctenitoxin-Pk1a (Fragment) OS=Phoneutria keyserlingi PE=1 SV=2	9349	0.37
PUTATIVE VENOM COMPONENT	c19494_g1_i1	sp|P83896|TX28_PHOKE U4-ctenitoxin-Pk1a (Fragment) OS=Phoneutria keyserlingi PE=1 SV=2	9349	0.37
PUTATIVE VENOM COMPONENT	c19494_g1_i1	sp|P83896|TX28_PHOKE U4-ctenitoxin-Pk1a (Fragment) OS=Phoneutria keyserlingi PE=1 SV=2	9349	0.89
PUTATIVE VENOM COMPONENT	c19494_g1_i1	sp|P83896|TX28_PHOKE U4-ctenitoxin-Pk1a (Fragment) OS=Phoneutria keyserlingi PE=1 SV=2	9349	0.89
PUTATIVE VENOM COMPONENT	c19494_g1_i1	sp|P83896|TX28_PHOKE U4-ctenitoxin-Pk1a (Fragment) OS=Phoneutria keyserlingi PE=1 SV=2	9349	0.37
PUTATIVE VENOM COMPONENT	c19494_g1_i1	sp|P83896|TX28_PHOKE U4-ctenitoxin-Pk1a (Fragment) OS=Phoneutria keyserlingi PE=1 SV=2	9349	0.89
PUTATIVE VENOM COMPONENT	c19494_g1_i1	sp|P83896|TX28_PHOKE U4-ctenitoxin-Pk1a (Fragment) OS=Phoneutria keyserlingi PE=1 SV=2	9349	0.37
PUTATIVE VENOM COMPONENT	c19509_g1_i1	sp|P83997|TX16_PHONI U19-ctenitoxin-Pn1a OS=Phoneutria nigriventer PE=1 SV=1	10337	0.78
PUTATIVE VENOM COMPONENT	c19509_g1_i1	sp|P83997|TX16_PHONI U19-ctenitoxin-Pn1a OS=Phoneutria nigriventer PE=1 SV=1	10337	1.38
PUTATIVE VENOM COMPONENT	c19509_g1_i1	sp|P83997|TX16_PHONI U19-ctenitoxin-Pn1a OS=Phoneutria nigriventer PE=1 SV=1	10337	0.78
PUTATIVE VENOM COMPONENT	c19509_g1_i1	sp|P83997|TX16_PHONI U19-ctenitoxin-Pn1a OS=Phoneutria nigriventer PE=1 SV=1	10337	0.34
PUTATIVE VENOM COMPONENT	c19509_g1_i1	sp|P83997|TX16_PHONI U19-ctenitoxin-Pn1a OS=Phoneutria nigriventer PE=1 SV=1	10337	0.34
PUTATIVE VENOM COMPONENT	c19509_g1_i1	sp|P83997|TX16_PHONI U19-ctenitoxin-Pn1a OS=Phoneutria nigriventer PE=1 SV=1	10337	0.78
PUTATIVE VENOM COMPONENT	c19509_g1_i1	sp|P83997|TX16_PHONI U19-ctenitoxin-Pn1a OS=Phoneutria nigriventer PE=1 SV=1	10337	0.34
PUTATIVE VENOM COMPONENT	c19509_g1_i1	sp|P83997|TX16_PHONI U19-ctenitoxin-Pn1a OS=Phoneutria nigriventer PE=1 SV=1	10337	0.34
PUTATIVE VENOM COMPONENT	c19617_g2_i1	sp|P84033|PN47_PHONI U21-ctenitoxin-Pn1a OS=Phoneutria nigriventer PE=1 SV=2	17408	0.7
PUTATIVE VENOM COMPONENT	c19617_g2_i1	sp|P84033|PN47_PHONI U21-ctenitoxin-Pn1a OS=Phoneutria nigriventer PE=1 SV=2	17408	0.19
PUTATIVE VENOM COMPONENT	c19617_g2_i1	sp|P84033|PN47_PHONI U21-ctenitoxin-Pn1a OS=Phoneutria nigriventer PE=1 SV=2	17408	0.43
PUTATIVE VENOM COMPONENT	c19617_g2_i1	sp|P84033|PN47_PHONI U21-ctenitoxin-Pn1a OS=Phoneutria nigriventer PE=1 SV=2	17408	0.43
PUTATIVE VENOM COMPONENT	c19670_g1_i1	sp|A4IIW9|LIGO1_XENTR Leucine-rich repeat and immunoglobulin-like domain-containing nogo receptor-interacting protein 1 OS=Xenopus tropicalis GN=lingo1 PE=2 SV=1	36386	0.09
PUTATIVE VENOM COMPONENT	c19670_g1_i1	sp|A4IIW9|LIGO1_XENTR Leucine-rich repeat and immunoglobulin-like domain-containing nogo receptor-interacting protein 1 OS=Xenopus tropicalis GN=lingo1 PE=2 SV=1	36386	0.09
PUTATIVE VENOM COMPONENT	c19670_g1_i1	sp|A4IIW9|LIGO1_XENTR Leucine-rich repeat and immunoglobulin-like domain-containing nogo receptor-interacting protein 1 OS=Xenopus tropicalis GN=lingo1 PE=2 SV=1	36386	0.19
PUTATIVE VENOM COMPONENT	c19670_g1_i1	sp|A4IIW9|LIGO1_XENTR Leucine-rich repeat and immunoglobulin-like domain-containing nogo receptor-interacting protein 1 OS=Xenopus tropicalis GN=lingo1 PE=2 SV=1	36386	0.19
PUTATIVE VENOM COMPONENT	c19670_g1_i1	sp|A4IIW9|LIGO1_XENTR Leucine-rich repeat and immunoglobulin-like domain-containing nogo receptor-interacting protein 1 OS=Xenopus tropicalis GN=lingo1 PE=2 SV=1	36386	0.09
PUTATIVE VENOM COMPONENT	c19670_g1_i1	sp|A4IIW9|LIGO1_XENTR Leucine-rich repeat and immunoglobulin-like domain-containing nogo receptor-interacting protein 1 OS=Xenopus tropicalis GN=lingo1 PE=2 SV=1	36386	0.55
PUTATIVE VENOM COMPONENT	c19670_g1_i1	sp|A4IIW9|LIGO1_XENTR Leucine-rich repeat and immunoglobulin-like domain-containing nogo receptor-interacting protein 1 OS=Xenopus tropicalis GN=lingo1 PE=2 SV=1	36386	0.3
PUTATIVE VENOM COMPONENT	c19670_g1_i1	sp|A4IIW9|LIGO1_XENTR Leucine-rich repeat and immunoglobulin-like domain-containing nogo receptor-interacting protein 1 OS=Xenopus tropicalis GN=lingo1 PE=2 SV=1	36386	0.09
PUTATIVE VENOM COMPONENT	c19817_g1_i1	sp|Q5Y4U5|TXAG4_AGEOR U4-agatoxin-Ao1a OS=Agelena orientalis PE=1 SV=1	9534	0.86
PUTATIVE VENOM COMPONENT	c19872_g2_i1	sp|B6DCV6|TX606_LYCSI U6-lycotoxin-Ls1f OS=Lycosa singoriensis PE=2 SV=1	9917	0.35
PUTATIVE VENOM COMPONENT	c19872_g2_i1	sp|B6DCV6|TX606_LYCSI U6-lycotoxin-Ls1f OS=Lycosa singoriensis PE=2 SV=1	9917	0.83
PUTATIVE VENOM COMPONENT	c19872_g2_i1	sp|B6DCV6|TX606_LYCSI U6-lycotoxin-Ls1f OS=Lycosa singoriensis PE=2 SV=1	9917	0.35
PUTATIVE VENOM COMPONENT	c19993_g1_i1	sp|Q10751|ACE_CHICK Angiotensin-converting enzyme (Fragment) OS=Gallus gallus GN=ACE PE=2 SV=1	72951	0.14
PUTATIVE VENOM COMPONENT	c19993_g1_i1	sp|Q10751|ACE_CHICK Angiotensin-converting enzyme (Fragment) OS=Gallus gallus GN=ACE PE=2 SV=1	72951	0.05
PUTATIVE VENOM COMPONENT	c19993_g1_i1	sp|Q10751|ACE_CHICK Angiotensin-converting enzyme (Fragment) OS=Gallus gallus GN=ACE PE=2 SV=1	72951	0.09
PUTATIVE VENOM COMPONENT	c19993_g1_i1	sp|Q10751|ACE_CHICK Angiotensin-converting enzyme (Fragment) OS=Gallus gallus GN=ACE PE=2 SV=1	72951	0.05
PUTATIVE VENOM COMPONENT	c19993_g1_i1	sp|Q10751|ACE_CHICK Angiotensin-converting enzyme (Fragment) OS=Gallus gallus GN=ACE PE=2 SV=1	72951	0.05
PUTATIVE VENOM COMPONENT	c20116_g1_i1	sp|Q8VHP7|ILEUB_MOUSE Leukocyte elastase inhibitor B OS=Mus musculus GN=Serpinb1b PE=1 SV=1	23989	0.14
PUTATIVE VENOM COMPONENT	c20116_g1_i1	sp|Q8VHP7|ILEUB_MOUSE Leukocyte elastase inhibitor B OS=Mus musculus GN=Serpinb1b PE=1 SV=1	23989	0.3
PUTATIVE VENOM COMPONENT	c20116_g2_i1	sp|P97277|A1AT_MESAU Alpha-1-antitrypsin OS=Mesocricetus auratus PE=2 SV=1	14093	0.24
PUTATIVE VENOM COMPONENT	c20116_g2_i1	sp|P97277|A1AT_MESAU Alpha-1-antitrypsin OS=Mesocricetus auratus PE=2 SV=1	14093	0.24
PUTATIVE VENOM COMPONENT	c20199_g1_i4	sp|O76198|TX21A_PHONI U2-ctenitoxin-Pn1b OS=Phoneutria nigriventer PE=2 SV=1	13411	0.25
PUTATIVE VENOM COMPONENT	c20199_g1_i6	sp|P29423|TX21_PHONI U2-ctenitoxin-Pn1a OS=Phoneutria nigriventer PE=1 SV=2	10435	2.15
PUTATIVE VENOM COMPONENT	c20202_g2_i1	sp|P59367|TX455_PHONI GAMMA-ctenitoxin-Pn1a OS=Phoneutria nigriventer PE=1 SV=2	9585	0.86
PUTATIVE VENOM COMPONENT	c20202_g2_i1	sp|P59367|TX455_PHONI GAMMA-ctenitoxin-Pn1a OS=Phoneutria nigriventer PE=1 SV=2	9585	3.73
PUTATIVE VENOM COMPONENT	c20202_g2_i1	sp|P59367|TX455_PHONI GAMMA-ctenitoxin-Pn1a OS=Phoneutria nigriventer PE=1 SV=2	9585	0.86
PUTATIVE VENOM COMPONENT	c20202_g2_i1	sp|P59367|TX455_PHONI GAMMA-ctenitoxin-Pn1a OS=Phoneutria nigriventer PE=1 SV=2	9585	0.36
PUTATIVE VENOM COMPONENT	c20244_g1_i1	sp|Q03311|CHLE_MOUSE Cholinesterase OS=Mus musculus GN=Bche PE=1 SV=2	18164	0.19
PUTATIVE VENOM COMPONENT	c20292_g3_i1	sp|P0C2S8|TX36B_PHONI U12-ctenitoxin-Pn1a OS=Phoneutria nigriventer PE=2 SV=1	11983	0.66
PUTATIVE VENOM COMPONENT	c20292_g3_i1	sp|P0C2S8|TX36B_PHONI U12-ctenitoxin-Pn1a OS=Phoneutria nigriventer PE=2 SV=1	11983	0.29
PUTATIVE VENOM COMPONENT	c20292_g3_i1	sp|P0C2S8|TX36B_PHONI U12-ctenitoxin-Pn1a OS=Phoneutria nigriventer PE=2 SV=1	11983	0.29
PUTATIVE VENOM COMPONENT	c20292_g3_i1	sp|P0C2S8|TX36B_PHONI U12-ctenitoxin-Pn1a OS=Phoneutria nigriventer PE=2 SV=1	11983	1.74
PUTATIVE VENOM COMPONENT	c20292_g3_i1	sp|P0C2S8|TX36B_PHONI U12-ctenitoxin-Pn1a OS=Phoneutria nigriventer PE=2 SV=1	11983	1.74
PUTATIVE VENOM COMPONENT	c20292_g3_i1	sp|P0C2S8|TX36B_PHONI U12-ctenitoxin-Pn1a OS=Phoneutria nigriventer PE=2 SV=1	11983	0.29
PUTATIVE VENOM COMPONENT	c20292_g3_i1	sp|P0C2S8|TX36B_PHONI U12-ctenitoxin-Pn1a OS=Phoneutria nigriventer PE=2 SV=1	11983	0.29
PUTATIVE VENOM COMPONENT	c20292_g3_i1	sp|P0C2S8|TX36B_PHONI U12-ctenitoxin-Pn1a OS=Phoneutria nigriventer PE=2 SV=1	11983	0.29
PUTATIVE VENOM COMPONENT	c20292_g3_i2	sp|P0C2S8|TX36B_PHONI U12-ctenitoxin-Pn1a OS=Phoneutria nigriventer PE=2 SV=1	11202	0.71
PUTATIVE VENOM COMPONENT	c20292_g3_i2	sp|P0C2S8|TX36B_PHONI U12-ctenitoxin-Pn1a OS=Phoneutria nigriventer PE=2 SV=1	11202	0.71
PUTATIVE VENOM COMPONENT	c20292_g3_i2	sp|P0C2S8|TX36B_PHONI U12-ctenitoxin-Pn1a OS=Phoneutria nigriventer PE=2 SV=1	11202	0.31
PUTATIVE VENOM COMPONENT	c20292_g3_i2	sp|P0C2S8|TX36B_PHONI U12-ctenitoxin-Pn1a OS=Phoneutria nigriventer PE=2 SV=1	11202	0.31
PUTATIVE VENOM COMPONENT	c20292_g3_i3	sp|P81792|TX36_PHONI Omega-ctenitoxin-Pn4a OS=Phoneutria nigriventer PE=1 SV=2	10660	0.32
PUTATIVE VENOM COMPONENT	c20292_g3_i3	sp|P81792|TX36_PHONI Omega-ctenitoxin-Pn4a OS=Phoneutria nigriventer PE=1 SV=2	10660	0.32
PUTATIVE VENOM COMPONENT	c20292_g3_i3	sp|P81792|TX36_PHONI Omega-ctenitoxin-Pn4a OS=Phoneutria nigriventer PE=1 SV=2	10660	0.82
PUTATIVE VENOM COMPONENT	c20292_g3_i4	sp|P0C2S8|TX36B_PHONI U12-ctenitoxin-Pn1a OS=Phoneutria nigriventer PE=2 SV=1	12227	0.28
PUTATIVE VENOM COMPONENT	c20292_g3_i4	sp|P0C2S8|TX36B_PHONI U12-ctenitoxin-Pn1a OS=Phoneutria nigriventer PE=2 SV=1	12227	0.64
PUTATIVE VENOM COMPONENT	c20292_g3_i4	sp|P0C2S8|TX36B_PHONI U12-ctenitoxin-Pn1a OS=Phoneutria nigriventer PE=2 SV=1	12227	0.64
PUTATIVE VENOM COMPONENT	c20292_g3_i4	sp|P0C2S8|TX36B_PHONI U12-ctenitoxin-Pn1a OS=Phoneutria nigriventer PE=2 SV=1	12227	0.64
PUTATIVE VENOM COMPONENT	c20292_g3_i4	sp|P0C2S8|TX36B_PHONI U12-ctenitoxin-Pn1a OS=Phoneutria nigriventer PE=2 SV=1	12227	0.28
PUTATIVE VENOM COMPONENT	c20455_g1_i2	sp|P0C2S9|TX35A_PHONI U10-ctenitoxin-Pn1a (Fragment) OS=Phoneutria nigriventer PE=2 SV=1	9579	0.36
PUTATIVE VENOM COMPONENT	c20612_g1_i1	sp|R4J7Z9|HYAL_LOXIN Hyaluronidase OS=Loxosceles intermedia PE=2 SV=1	45907	0.15
PUTATIVE VENOM COMPONENT	c20612_g1_i1	sp|R4J7Z9|HYAL_LOXIN Hyaluronidase OS=Loxosceles intermedia PE=2 SV=1	45907	0.07
PUTATIVE VENOM COMPONENT	c20612_g1_i1	sp|R4J7Z9|HYAL_LOXIN Hyaluronidase OS=Loxosceles intermedia PE=2 SV=1	45907	0.07
PUTATIVE VENOM COMPONENT	c20612_g1_i1	sp|R4J7Z9|HYAL_LOXIN Hyaluronidase OS=Loxosceles intermedia PE=2 SV=1	45907	0.07
PUTATIVE VENOM COMPONENT	c20612_g1_i1	sp|R4J7Z9|HYAL_LOXIN Hyaluronidase OS=Loxosceles intermedia PE=2 SV=1	45907	0.07
PUTATIVE VENOM COMPONENT	c20612_g1_i1	sp|R4J7Z9|HYAL_LOXIN Hyaluronidase OS=Loxosceles intermedia PE=2 SV=1	45907	0.23
PUTATIVE VENOM COMPONENT	c20612_g1_i1	sp|R4J7Z9|HYAL_LOXIN Hyaluronidase OS=Loxosceles intermedia PE=2 SV=1	45907	0.23
PUTATIVE VENOM COMPONENT	c20612_g1_i1	sp|R4J7Z9|HYAL_LOXIN Hyaluronidase OS=Loxosceles intermedia PE=2 SV=1	45907	0.15
PUTATIVE VENOM COMPONENT	c20612_g1_i1	sp|R4J7Z9|HYAL_LOXIN Hyaluronidase OS=Loxosceles intermedia PE=2 SV=1	45907	0.15
PUTATIVE VENOM COMPONENT	c20612_g1_i1	sp|R4J7Z9|HYAL_LOXIN Hyaluronidase OS=Loxosceles intermedia PE=2 SV=1	45907	0.15
PUTATIVE VENOM COMPONENT	c20730_g1_i1	sp|P81790|TX34_PHONI Omega-ctenitoxin-Pn3a OS=Phoneutria nigriventer PE=1 SV=3	13494	0.57
PUTATIVE VENOM COMPONENT	c20730_g1_i1	sp|P81790|TX34_PHONI Omega-ctenitoxin-Pn3a OS=Phoneutria nigriventer PE=1 SV=4	13494	0.25
PUTATIVE VENOM COMPONENT	c20730_g1_i1	sp|P81790|TX34_PHONI Omega-ctenitoxin-Pn3a OS=Phoneutria nigriventer PE=1 SV=5	13494	0.25
PUTATIVE VENOM COMPONENT	c20730_g1_i1	sp|P81790|TX34_PHONI Omega-ctenitoxin-Pn3a OS=Phoneutria nigriventer PE=1 SV=6	13494	0.57
PUTATIVE VENOM COMPONENT	c20730_g1_i2	sp|P81790|TX34_PHONI Omega-ctenitoxin-Pn3a OS=Phoneutria nigriventer PE=1 SV=3	14149	0.24
PUTATIVE VENOM COMPONENT	c20730_g1_i3	sp|P81790|TX34_PHONI Omega-ctenitoxin-Pn3a OS=Phoneutria nigriventer PE=1 SV=3	13395	0.25
PUTATIVE VENOM COMPONENT	c20730_g1_i3	sp|P81790|TX34_PHONI Omega-ctenitoxin-Pn3a OS=Phoneutria nigriventer PE=1 SV=3	13395	0.25
PUTATIVE VENOM COMPONENT	c20730_g1_i3	sp|P81790|TX34_PHONI Omega-ctenitoxin-Pn3a OS=Phoneutria nigriventer PE=1 SV=3	13395	0.97
PUTATIVE VENOM COMPONENT	c20730_g1_i3	sp|P81790|TX34_PHONI Omega-ctenitoxin-Pn3a OS=Phoneutria nigriventer PE=1 SV=3	13395	0.25
PUTATIVE VENOM COMPONENT	c20730_g1_i3	sp|P81790|TX34_PHONI Omega-ctenitoxin-Pn3a OS=Phoneutria nigriventer PE=1 SV=3	13395	0.25
PUTATIVE VENOM COMPONENT	c20730_g1_i3	sp|P81790|TX34_PHONI Omega-ctenitoxin-Pn3a OS=Phoneutria nigriventer PE=1 SV=3	13395	0.25
PUTATIVE VENOM COMPONENT	c20730_g1_i3	sp|P81790|TX34_PHONI Omega-ctenitoxin-Pn3a OS=Phoneutria nigriventer PE=1 SV=3	13395	2.11
PUTATIVE VENOM COMPONENT	c20743_g1_i1	sp|P84017|TX24_PHONI U13-ctenitoxin-Pn1b OS=Phoneutria nigriventer PE=1 SV=1	8377	0.42
PUTATIVE VENOM COMPONENT	c20743_g1_i1	sp|P84017|TX24_PHONI U13-ctenitoxin-Pn1b OS=Phoneutria nigriventer PE=1 SV=1	8377	0.42
PUTATIVE VENOM COMPONENT	c20743_g1_i1	sp|P84017|TX24_PHONI U13-ctenitoxin-Pn1b OS=Phoneutria nigriventer PE=1 SV=1	8377	0.42
PUTATIVE VENOM COMPONENT	c20744_g1_i2	sp|P17727|TXL1_PHONI Mu-ctenitoxin-Pn1a OS=Phoneutria nigriventer PE=1 SV=2	13187	0.26
PUTATIVE VENOM COMPONENT	c20744_g1_i2	sp|P17727|TXL1_PHONI Mu-ctenitoxin-Pn1a OS=Phoneutria nigriventer PE=1 SV=2	13187	0.26
PUTATIVE VENOM COMPONENT	c20744_g1_i2	sp|P17727|TXL1_PHONI Mu-ctenitoxin-Pn1a OS=Phoneutria nigriventer PE=1 SV=2	13187	0.26
PUTATIVE VENOM COMPONENT	c20744_g1_i2	sp|P17727|TXL1_PHONI Mu-ctenitoxin-Pn1a OS=Phoneutria nigriventer PE=1 SV=2	13187	0.26
PUTATIVE VENOM COMPONENT	c20744_g1_i2	sp|P17727|TXL1_PHONI Mu-ctenitoxin-Pn1a OS=Phoneutria nigriventer PE=1 SV=2	13187	0.26
PUTATIVE VENOM COMPONENT	c20744_g1_i2	sp|P17727|TXL1_PHONI Mu-ctenitoxin-Pn1a OS=Phoneutria nigriventer PE=1 SV=2	13187	0.58
PUTATIVE VENOM COMPONENT	c20744_g2_i1	sp|P17727|TXL1_PHONI Mu-ctenitoxin-Pn1a OS=Phoneutria nigriventer PE=1 SV=2	13829	0.25
PUTATIVE VENOM COMPONENT	c20762_g1_i1	sp|B6DCV6|TX606_LYCSI U6-lycotoxin-Ls1f OS=Lycosa singoriensis PE=2 SV=1	11679	0.68
PUTATIVE VENOM COMPONENT	c20762_g1_i1	sp|B6DCV6|TX606_LYCSI U6-lycotoxin-Ls1f OS=Lycosa singoriensis PE=2 SV=1	11679	0.3
PUTATIVE VENOM COMPONENT	c20762_g1_i1	sp|B6DCV6|TX606_LYCSI U6-lycotoxin-Ls1f OS=Lycosa singoriensis PE=2 SV=1	11679	0.3
PUTATIVE VENOM COMPONENT	c20762_g1_i1	sp|B6DCV6|TX606_LYCSI U6-lycotoxin-Ls1f OS=Lycosa singoriensis PE=2 SV=1	11679	0.3
PUTATIVE VENOM COMPONENT	c20762_g1_i1	sp|B6DCV6|TX606_LYCSI U6-lycotoxin-Ls1f OS=Lycosa singoriensis PE=2 SV=1	11679	0.3
PUTATIVE VENOM COMPONENT	c20762_g1_i1	sp|B6DCV6|TX606_LYCSI U6-lycotoxin-Ls1f OS=Lycosa singoriensis PE=2 SV=1	11679	0.3
PUTATIVE VENOM COMPONENT	c20762_g1_i2	sp|B6DD10|TXB08_LYCSI U11-lycotoxin-Ls1d OS=Lycosa singoriensis PE=2 SV=1	9454	0.37
PUTATIVE VENOM COMPONENT	c20809_g2_i1	sp|A9QQ26|VA5_LYCSI Venom allergen 5 OS=Lycosa singoriensis PE=2 SV=1	47092	0.5
PUTATIVE VENOM COMPONENT	c20809_g2_i1	sp|A9QQ26|VA5_LYCSI Venom allergen 5 OS=Lycosa singoriensis PE=2 SV=1	47092	0.4
PUTATIVE VENOM COMPONENT	c20809_g2_i1	sp|A9QQ26|VA5_LYCSI Venom allergen 5 OS=Lycosa singoriensis PE=2 SV=1	47092	0.5
PUTATIVE VENOM COMPONENT	c20809_g2_i1	sp|A9QQ26|VA5_LYCSI Venom allergen 5 OS=Lycosa singoriensis PE=2 SV=1	47092	0.5
PUTATIVE VENOM COMPONENT	c20809_g2_i1	sp|A9QQ26|VA5_LYCSI Venom allergen 5 OS=Lycosa singoriensis PE=2 SV=1	47092	0.31
PUTATIVE VENOM COMPONENT	c20809_g2_i1	sp|A9QQ26|VA5_LYCSI Venom allergen 5 OS=Lycosa singoriensis PE=2 SV=1	47092	0.15
PUTATIVE VENOM COMPONENT	c20809_g2_i1	sp|A9QQ26|VA5_LYCSI Venom allergen 5 OS=Lycosa singoriensis PE=2 SV=1	47092	0.5
PUTATIVE VENOM COMPONENT	c20809_g2_i1	sp|A9QQ26|VA5_LYCSI Venom allergen 5 OS=Lycosa singoriensis PE=2 SV=1	47092	0.31
PUTATIVE VENOM COMPONENT	c20809_g2_i1	sp|A9QQ26|VA5_LYCSI Venom allergen 5 OS=Lycosa singoriensis PE=2 SV=1	47092	0.15
PUTATIVE VENOM COMPONENT	c20809_g2_i1	sp|A9QQ26|VA5_LYCSI Venom allergen 5 OS=Lycosa singoriensis PE=2 SV=1	47092	0.23
PUTATIVE VENOM COMPONENT	c20817_g2_i1	sp|P0C2S6|TX33A_PHONI U9-ctenitoxin-Pn1a OS=Phoneutria nigriventer PE=2 SV=1	14287	0.24
PUTATIVE VENOM COMPONENT	c20817_g2_i2	sp|P0C2S6|TX33A_PHONI U9-ctenitoxin-Pn1a OS=Phoneutria nigriventer PE=2 SV=1	14224	0.54
PUTATIVE VENOM COMPONENT	c20817_g2_i2	sp|P0C2S6|TX33A_PHONI U9-ctenitoxin-Pn1a OS=Phoneutria nigriventer PE=2 SV=1	14224	0.24
PUTATIVE VENOM COMPONENT	c20884_g1_i1	sp|Q9TXD8|ISOHC_AGEAP Venom peptide isomerase heavy chain OS=Agelenopsis aperta PE=1 SV=1	21668	0.54
PUTATIVE VENOM COMPONENT	c20884_g1_i1	sp|Q9TXD8|ISOHC_AGEAP Venom peptide isomerase heavy chain OS=Agelenopsis aperta PE=1 SV=1	21668	0.33
PUTATIVE VENOM COMPONENT	c20884_g1_i1	sp|Q9TXD8|ISOHC_AGEAP Venom peptide isomerase heavy chain OS=Agelenopsis aperta PE=1 SV=1	21668	0.33
PUTATIVE VENOM COMPONENT	c20884_g1_i11	sp|P14272|KLKB1_RAT Plasma kallikrein OS=Rattus norvegicus GN=Klkb1 PE=1 SV=1	15481	0.82
PUTATIVE VENOM COMPONENT	c20884_g1_i12	sp|P84033|PN47_PHONI U21-ctenitoxin-Pn1a OS=Phoneutria nigriventer PE=1 SV=2	31913	0.22
PUTATIVE VENOM COMPONENT	c20884_g1_i3	sp|Q9TXD8|ISOHC_AGEAP Venom peptide isomerase heavy chain OS=Agelenopsis aperta PE=1 SV=1	31930	0.22
PUTATIVE VENOM COMPONENT	c20884_g1_i3	sp|Q9TXD8|ISOHC_AGEAP Venom peptide isomerase heavy chain OS=Agelenopsis aperta PE=1 SV=1	31930	0.22
PUTATIVE VENOM COMPONENT	c20884_g1_i3	sp|Q9TXD8|ISOHC_AGEAP Venom peptide isomerase heavy chain OS=Agelenopsis aperta PE=1 SV=1	31930	0.49
PUTATIVE VENOM COMPONENT	c20884_g1_i3	sp|Q9TXD8|ISOHC_AGEAP Venom peptide isomerase heavy chain OS=Agelenopsis aperta PE=1 SV=1	31930	0.35
PUTATIVE VENOM COMPONENT	c20884_g1_i3	sp|Q9TXD8|ISOHC_AGEAP Venom peptide isomerase heavy chain OS=Agelenopsis aperta PE=1 SV=1	31930	0.35
PUTATIVE VENOM COMPONENT	c20884_g1_i6	sp|P84033|PN47_PHONI U21-ctenitoxin-Pn1a OS=Phoneutria nigriventer PE=1 SV=2	31827	0.22
PUTATIVE VENOM COMPONENT	c20884_g1_i6	sp|P84033|PN47_PHONI U21-ctenitoxin-Pn1a OS=Phoneutria nigriventer PE=1 SV=2	31827	0.22
PUTATIVE VENOM COMPONENT	c20884_g1_i6	sp|P84033|PN47_PHONI U21-ctenitoxin-Pn1a OS=Phoneutria nigriventer PE=1 SV=2	31827	0.22
PUTATIVE VENOM COMPONENT	c20884_g1_i6	sp|P84033|PN47_PHONI U21-ctenitoxin-Pn1a OS=Phoneutria nigriventer PE=1 SV=2	31827	0.22
PUTATIVE VENOM COMPONENT	c20884_g1_i6	sp|P84033|PN47_PHONI U21-ctenitoxin-Pn1a OS=Phoneutria nigriventer PE=1 SV=2	31827	0.49
PUTATIVE VENOM COMPONENT	c20884_g1_i6	sp|P84033|PN47_PHONI U21-ctenitoxin-Pn1a OS=Phoneutria nigriventer PE=1 SV=2	31827	0.1
PUTATIVE VENOM COMPONENT	c20884_g1_i7	sp|P84033|PN47_PHONI U21-ctenitoxin-Pn1a OS=Phoneutria nigriventer PE=1 SV=2	32435	0.22
PUTATIVE VENOM COMPONENT	c20884_g1_i7	sp|P84033|PN47_PHONI U21-ctenitoxin-Pn1a OS=Phoneutria nigriventer PE=1 SV=2	32435	0.34
PUTATIVE VENOM COMPONENT	c20884_g1_i7	sp|P84033|PN47_PHONI U21-ctenitoxin-Pn1a OS=Phoneutria nigriventer PE=1 SV=2	32435	0.48
PUTATIVE VENOM COMPONENT	c20884_g1_i7	sp|P84033|PN47_PHONI U21-ctenitoxin-Pn1a OS=Phoneutria nigriventer PE=1 SV=2	32435	0.22
PUTATIVE VENOM COMPONENT	c20884_g1_i9	sp|Q9TXD8|ISOHC_AGEAP Venom peptide isomerase heavy chain OS=Agelenopsis aperta PE=1 SV=1	32422	0.22
PUTATIVE VENOM COMPONENT	c20956_g1_i1	sp|Q80X72|LRC15_MOUSE Leucine-rich repeat-containing protein 15 OS=Mus musculus GN=Lrrc15 PE=2 SV=1	38294	0.09
PUTATIVE VENOM COMPONENT	c20956_g1_i1	sp|Q80X72|LRC15_MOUSE Leucine-rich repeat-containing protein 15 OS=Mus musculus GN=Lrrc15 PE=2 SV=1	38294	0.09
PUTATIVE VENOM COMPONENT	c20956_g1_i1	sp|Q80X72|LRC15_MOUSE Leucine-rich repeat-containing protein 15 OS=Mus musculus GN=Lrrc15 PE=2 SV=1	38294	0.09
PUTATIVE VENOM COMPONENT	c20956_g1_i1	sp|Q80X72|LRC15_MOUSE Leucine-rich repeat-containing protein 15 OS=Mus musculus GN=Lrrc15 PE=2 SV=1	38294	0.09
PUTATIVE VENOM COMPONENT	c21019_g1_i2	sp|P0C2S6|TX33A_PHONI U9-ctenitoxin-Pn1a OS=Phoneutria nigriventer PE=2 SV=1	10022	0.35
PUTATIVE VENOM COMPONENT	c21019_g1_i2	sp|P0C2S6|TX33A_PHONI U9-ctenitoxin-Pn1a OS=Phoneutria nigriventer PE=2 SV=1	10022	0.35
PUTATIVE VENOM COMPONENT	c21019_g1_i2	sp|P0C2S6|TX33A_PHONI U9-ctenitoxin-Pn1a OS=Phoneutria nigriventer PE=2 SV=1	10022	0.35
PUTATIVE VENOM COMPONENT	c21057_g2_i2	sp|P84033|PN47_PHONI U21-ctenitoxin-Pn1a OS=Phoneutria nigriventer PE=1 SV=2	31006	0.11
PUTATIVE VENOM COMPONENT	c21057_g2_i2	sp|P84033|PN47_PHONI U21-ctenitoxin-Pn1a OS=Phoneutria nigriventer PE=1 SV=2	31006	0.11
PUTATIVE VENOM COMPONENT	c21139_g1_i1	sp|P84033|PN47_PHONI U21-ctenitoxin-Pn1a OS=Phoneutria nigriventer PE=1 SV=2	30845	0.67
PUTATIVE VENOM COMPONENT	c21139_g1_i1	sp|P84033|PN47_PHONI U21-ctenitoxin-Pn1a OS=Phoneutria nigriventer PE=1 SV=2	30845	0.85
PUTATIVE VENOM COMPONENT	c21139_g1_i1	sp|P84033|PN47_PHONI U21-ctenitoxin-Pn1a OS=Phoneutria nigriventer PE=1 SV=2	30845	0.85
PUTATIVE VENOM COMPONENT	c21139_g1_i1	sp|P84033|PN47_PHONI U21-ctenitoxin-Pn1a OS=Phoneutria nigriventer PE=1 SV=2	30845	0.36
PUTATIVE VENOM COMPONENT	c21139_g1_i1	sp|P84033|PN47_PHONI U21-ctenitoxin-Pn1a OS=Phoneutria nigriventer PE=1 SV=2	30845	0.67
PUTATIVE VENOM COMPONENT	c21139_g1_i1	sp|P84033|PN47_PHONI U21-ctenitoxin-Pn1a OS=Phoneutria nigriventer PE=1 SV=2	30845	0.11
PUTATIVE VENOM COMPONENT	c21139_g1_i1	sp|P84033|PN47_PHONI U21-ctenitoxin-Pn1a OS=Phoneutria nigriventer PE=1 SV=2	30845	0.23
PUTATIVE VENOM COMPONENT	c21139_g1_i1	sp|P84033|PN47_PHONI U21-ctenitoxin-Pn1a OS=Phoneutria nigriventer PE=1 SV=2	30845	0.23
PUTATIVE VENOM COMPONENT	c21139_g1_i1	sp|P84033|PN47_PHONI U21-ctenitoxin-Pn1a OS=Phoneutria nigriventer PE=1 SV=2	30845	0.23
PUTATIVE VENOM COMPONENT	c21174_g1_i1	sp|W4VSJ0|ACES_TRILK Acetylcholinesterase-1 OS=Trittame loki PE=1 SV=1	64020	0.28
PUTATIVE VENOM COMPONENT	c21174_g1_i1	sp|W4VSJ0|ACES_TRILK Acetylcholinesterase-1 OS=Trittame loki PE=1 SV=1	64020	0.11
PUTATIVE VENOM COMPONENT	c21174_g1_i1	sp|W4VSJ0|ACES_TRILK Acetylcholinesterase-1 OS=Trittame loki PE=1 SV=1	64020	0.16
PUTATIVE VENOM COMPONENT	c21174_g1_i1	sp|W4VSJ0|ACES_TRILK Acetylcholinesterase-1 OS=Trittame loki PE=1 SV=1	64020	0.22
PUTATIVE VENOM COMPONENT	c21174_g1_i1	sp|W4VSJ0|ACES_TRILK Acetylcholinesterase-1 OS=Trittame loki PE=1 SV=1	64020	0.35
PUTATIVE VENOM COMPONENT	c21174_g1_i1	sp|W4VSJ0|ACES_TRILK Acetylcholinesterase-1 OS=Trittame loki PE=1 SV=1	64020	0.35
PUTATIVE VENOM COMPONENT	c21174_g1_i1	sp|W4VSJ0|ACES_TRILK Acetylcholinesterase-1 OS=Trittame loki PE=1 SV=1	64020	0.22
PUTATIVE VENOM COMPONENT	c21174_g1_i1	sp|W4VSJ0|ACES_TRILK Acetylcholinesterase-1 OS=Trittame loki PE=1 SV=1	64020	0.11
PUTATIVE VENOM COMPONENT	c21174_g1_i1	sp|W4VSJ0|ACES_TRILK Acetylcholinesterase-1 OS=Trittame loki PE=1 SV=1	64020	0.16
PUTATIVE VENOM COMPONENT	c21174_g1_i1	sp|W4VSJ0|ACES_TRILK Acetylcholinesterase-1 OS=Trittame loki PE=1 SV=1	64020	0.11
PUTATIVE VENOM COMPONENT	c21185_g1_i1	sp|O76200|TX31_PHONI Kappa-ctenitoxin-Pn1a OS=Phoneutria nigriventer PE=1 SV=1	12672	0.27
PUTATIVE VENOM COMPONENT	c21185_g1_i1	sp|O76200|TX31_PHONI Kappa-ctenitoxin-Pn1a OS=Phoneutria nigriventer PE=1 SV=1	12672	0.27
PUTATIVE VENOM COMPONENT	c21185_g1_i1	sp|O76200|TX31_PHONI Kappa-ctenitoxin-Pn1a OS=Phoneutria nigriventer PE=1 SV=1	12672	0.27
PUTATIVE VENOM COMPONENT	c21185_g1_i1	sp|O76200|TX31_PHONI Kappa-ctenitoxin-Pn1a OS=Phoneutria nigriventer PE=1 SV=1	12672	0.61
PUTATIVE VENOM COMPONENT	c21185_g1_i4	sp|O76201|TX32_PHONI Omega-ctenitoxin-Pn1a OS=Phoneutria nigriventer PE=1 SV=1	9363	0.37
PUTATIVE VENOM COMPONENT	c21185_g1_i4	sp|O76201|TX32_PHONI Omega-ctenitoxin-Pn1a OS=Phoneutria nigriventer PE=1 SV=1	9363	0.89
PUTATIVE VENOM COMPONENT	c21329_g2_i1	sp|W4VS53|CRVP_TRILK CRISP/Allergen/PR-1 OS=Trittame loki PE=1 SV=1	48282	0.07
PUTATIVE VENOM COMPONENT	c21329_g2_i1	sp|W4VS53|CRVP_TRILK CRISP/Allergen/PR-1 OS=Trittame loki PE=1 SV=1	48282	0.14
PUTATIVE VENOM COMPONENT	c21329_g2_i1	sp|W4VS53|CRVP_TRILK CRISP/Allergen/PR-1 OS=Trittame loki PE=1 SV=1	48282	0.22
PUTATIVE VENOM COMPONENT	c21329_g2_i1	sp|W4VS53|CRVP_TRILK CRISP/Allergen/PR-1 OS=Trittame loki PE=1 SV=1	48282	0.39
PUTATIVE VENOM COMPONENT	c21329_g2_i1	sp|W4VS53|CRVP_TRILK CRISP/Allergen/PR-1 OS=Trittame loki PE=1 SV=1	48282	0.39
PUTATIVE VENOM COMPONENT	c21329_g2_i1	sp|W4VS53|CRVP_TRILK CRISP/Allergen/PR-1 OS=Trittame loki PE=1 SV=1	48282	0.22
PUTATIVE VENOM COMPONENT	c21329_g2_i2	sp|W4VS53|CRVP_TRILK CRISP/Allergen/PR-1 OS=Trittame loki PE=1 SV=1	49115	0.14
PUTATIVE VENOM COMPONENT	c21329_g2_i2	sp|W4VS53|CRVP_TRILK CRISP/Allergen/PR-1 OS=Trittame loki PE=1 SV=1	49115	0.22
PUTATIVE VENOM COMPONENT	c21329_g2_i2	sp|W4VS53|CRVP_TRILK CRISP/Allergen/PR-1 OS=Trittame loki PE=1 SV=1	49115	0.22
PUTATIVE VENOM COMPONENT	c21329_g2_i2	sp|W4VS53|CRVP_TRILK CRISP/Allergen/PR-1 OS=Trittame loki PE=1 SV=1	49115	0.22
PUTATIVE VENOM COMPONENT	c21329_g2_i2	sp|W4VS53|CRVP_TRILK CRISP/Allergen/PR-1 OS=Trittame loki PE=1 SV=1	49115	0.38
PUTATIVE VENOM COMPONENT	c21329_g2_i2	sp|W4VS53|CRVP_TRILK CRISP/Allergen/PR-1 OS=Trittame loki PE=1 SV=1	49115	0.48
PUTATIVE VENOM COMPONENT	c21329_g2_i2	sp|W4VS53|CRVP_TRILK CRISP/Allergen/PR-1 OS=Trittame loki PE=1 SV=1	49115	0.3
PUTATIVE VENOM COMPONENT	c21329_g2_i2	sp|W4VS53|CRVP_TRILK CRISP/Allergen/PR-1 OS=Trittame loki PE=1 SV=1	49115	0.07
PUTATIVE VENOM COMPONENT	c21329_g2_i2	sp|W4VS53|CRVP_TRILK CRISP/Allergen/PR-1 OS=Trittame loki PE=1 SV=1	49115	0.14
PUTATIVE VENOM COMPONENT	c21329_g2_i2	sp|W4VS53|CRVP_TRILK CRISP/Allergen/PR-1 OS=Trittame loki PE=1 SV=1	49115	0.14
PUTATIVE VENOM COMPONENT	c21335_g1_i1	sp|A9QQ26|VA5_LYCSI Venom allergen 5 OS=Lycosa singoriensis PE=2 SV=1	17927	0.19
PUTATIVE VENOM COMPONENT	c21335_g1_i1	sp|A9QQ26|VA5_LYCSI Venom allergen 5 OS=Lycosa singoriensis PE=2 SV=1	17927	0.19
PUTATIVE VENOM COMPONENT	c21335_g1_i1	sp|A9QQ26|VA5_LYCSI Venom allergen 5 OS=Lycosa singoriensis PE=2 SV=1	17927	0.41
PUTATIVE VENOM COMPONENT	c21335_g1_i1	sp|A9QQ26|VA5_LYCSI Venom allergen 5 OS=Lycosa singoriensis PE=2 SV=1	17927	0.68
PUTATIVE VENOM COMPONENT	c21335_g1_i4	sp|A9QQ26|VA5_LYCSI Venom allergen 5 OS=Lycosa singoriensis PE=2 SV=1	18344	0.18
PUTATIVE VENOM COMPONENT	c21335_g1_i4	sp|A9QQ26|VA5_LYCSI Venom allergen 5 OS=Lycosa singoriensis PE=2 SV=1	18344	0.18
PUTATIVE VENOM COMPONENT	c21483_g1_i1	sp|Q8K419|LEG4_MOUSE Galectin-4 OS=Mus musculus GN=Lgals4 PE=1 SV=2	42276	0.08
PUTATIVE VENOM COMPONENT	c21483_g1_i1	sp|Q8K419|LEG4_MOUSE Galectin-4 OS=Mus musculus GN=Lgals4 PE=1 SV=2	42276	0.08
PUTATIVE VENOM COMPONENT	c21483_g1_i1	sp|Q8K419|LEG4_MOUSE Galectin-4 OS=Mus musculus GN=Lgals4 PE=1 SV=2	42276	0.08
PUTATIVE VENOM COMPONENT	c23666_g1_i1	sp|P84093|TOPC5_PHONI U20-ctenitoxin-Pn1a (Fragment) OS=Phoneutria nigriventer PE=1 SV=1	8019	1.08
PUTATIVE VENOM COMPONENT	c23666_g1_i1	sp|P84093|TOPC5_PHONI U20-ctenitoxin-Pn1a (Fragment) OS=Phoneutria nigriventer PE=1 SV=1	8019	1.08
PUTATIVE VENOM COMPONENT	c23666_g1_i1	sp|P84093|TOPC5_PHONI U20-ctenitoxin-Pn1a (Fragment) OS=Phoneutria nigriventer PE=1 SV=1	8019	1.08
PUTATIVE VENOM COMPONENT	c23666_g1_i1	sp|P84093|TOPC5_PHONI U20-ctenitoxin-Pn1a (Fragment) OS=Phoneutria nigriventer PE=1 SV=1	8019	7.94
PUTATIVE VENOM COMPONENT	c23666_g1_i1	sp|P84093|TOPC5_PHONI U20-ctenitoxin-Pn1a (Fragment) OS=Phoneutria nigriventer PE=1 SV=1	8019	1.99
PUTATIVE VENOM COMPONENT	c23666_g1_i1	sp|P84093|TOPC5_PHONI U20-ctenitoxin-Pn1a (Fragment) OS=Phoneutria nigriventer PE=1 SV=1	8019	0.44
PUTATIVE VENOM COMPONENT	c23666_g1_i1	sp|P84093|TOPC5_PHONI U20-ctenitoxin-Pn1a (Fragment) OS=Phoneutria nigriventer PE=1 SV=1	8019	0.44
PUTATIVE VENOM COMPONENT	c23761_g1_i1	sp|P84032|PN16_PHONI U24-ctenitoxin-Pn1a OS=Phoneutria nigriventer PE=1 SV=1	16412	0.21
PUTATIVE VENOM COMPONENT	c23761_g1_i1	sp|P84032|PN16_PHONI U24-ctenitoxin-Pn1a OS=Phoneutria nigriventer PE=1 SV=1	16412	0.21
PUTATIVE VENOM COMPONENT	c23761_g1_i1	sp|P84032|PN16_PHONI U24-ctenitoxin-Pn1a OS=Phoneutria nigriventer PE=1 SV=1	16412	0.21
PUTATIVE VENOM COMPONENT	c24030_g1_i1	sp|Q9D7Q1|CHIT1_MOUSE Chitotriosidase-1 OS=Mus musculus GN=Chit1 PE=1 SV=2	13917	0.25
PUTATIVE VENOM COMPONENT	c24030_g1_i1	sp|Q9D7Q1|CHIT1_MOUSE Chitotriosidase-1 OS=Mus musculus GN=Chit1 PE=1 SV=2	13917	0.25
PUTATIVE VENOM COMPONENT	c24030_g1_i1	sp|Q9D7Q1|CHIT1_MOUSE Chitotriosidase-1 OS=Mus musculus GN=Chit1 PE=1 SV=2	13917	0.25
PUTATIVE VENOM COMPONENT	c24030_g1_i1	sp|Q9D7Q1|CHIT1_MOUSE Chitotriosidase-1 OS=Mus musculus GN=Chit1 PE=1 SV=2	13917	0.93
PUTATIVE VENOM COMPONENT	c24030_g1_i1	sp|Q9D7Q1|CHIT1_MOUSE Chitotriosidase-1 OS=Mus musculus GN=Chit1 PE=1 SV=2	13917	0.25
PUTATIVE VENOM COMPONENT	c24994_g1_i1	sp|P15969|TOG1A_AGEAP Omega-agatoxin-1A OS=Agelenopsis aperta PE=1 SV=2	13327	0.26
PUTATIVE VENOM COMPONENT	c24994_g1_i1	sp|P15969|TOG1A_AGEAP Omega-agatoxin-1A OS=Agelenopsis aperta PE=1 SV=3	13327	0.26
PUTATIVE VENOM COMPONENT	c24994_g1_i1	sp|P15969|TOG1A_AGEAP Omega-agatoxin-1A OS=Agelenopsis aperta PE=1 SV=4	13327	0.26
PUTATIVE VENOM COMPONENT	c28859_g1_i1	sp|A0FKN6|VMPA_LOXIN Astacin-like metalloprotease toxin 1 OS=Loxosceles intermedia PE=1 SV=1	18481	0.18
PUTATIVE VENOM COMPONENT	c3593_g1_i2	sp|P07686|HEXB_HUMAN Beta-hexosaminidase subunit beta OS=Homo sapiens GN=HEXB PE=1 SV=3	19940	0.17
PUTATIVE VENOM COMPONENT	c39533_g1_i1	sp|A0FKN6|VMPA_LOXIN Astacin-like metalloprotease toxin 1 OS=Loxosceles intermedia PE=1 SV=0	29722	0.11
PUTATIVE VENOM COMPONENT	c39533_g1_i1	sp|A0FKN6|VMPA_LOXIN Astacin-like metalloprotease toxin 1 OS=Loxosceles intermedia PE=1 SV=1	29722	0.24
PUTATIVE VENOM COMPONENT	c4112_g1_i1	sp|P15086|CBPB1_HUMAN Carboxypeptidase B OS=Homo sapiens GN=CPB1 PE=1 SV=0	29220	0.11
PUTATIVE VENOM COMPONENT	c4112_g1_i1	sp|P15086|CBPB1_HUMAN Carboxypeptidase B OS=Homo sapiens GN=CPB1 PE=1 SV=1	29220	0.11
PUTATIVE VENOM COMPONENT	c4112_g1_i1	sp|P15086|CBPB1_HUMAN Carboxypeptidase B OS=Homo sapiens GN=CPB1 PE=1 SV=1	29220	0.24
PUTATIVE VENOM COMPONENT	c4112_g1_i1	sp|P15086|CBPB1_HUMAN Carboxypeptidase B OS=Homo sapiens GN=CPB1 PE=1 SV=2	29220	0.11
PUTATIVE VENOM COMPONENT	c4112_g1_i1	sp|P15086|CBPB1_HUMAN Carboxypeptidase B OS=Homo sapiens GN=CPB1 PE=1 SV=2	29220	0.11
PUTATIVE VENOM COMPONENT	c4112_g1_i1	sp|P15086|CBPB1_HUMAN Carboxypeptidase B OS=Homo sapiens GN=CPB1 PE=1 SV=3	29220	0.38
PUTATIVE VENOM COMPONENT	c4112_g1_i1	sp|P15086|CBPB1_HUMAN Carboxypeptidase B OS=Homo sapiens GN=CPB1 PE=1 SV=3	29220	0.11
PUTATIVE VENOM COMPONENT	c4112_g1_i1	sp|P15086|CBPB1_HUMAN Carboxypeptidase B OS=Homo sapiens GN=CPB1 PE=1 SV=4	29220	0.38
PUTATIVE VENOM COMPONENT	c4112_g1_i1	sp|P15086|CBPB1_HUMAN Carboxypeptidase B OS=Homo sapiens GN=CPB1 PE=1 SV=4	29220	0.54
PUTATIVE VENOM COMPONENT	c4648_g1_i1	sp|P84032|PN16_PHONI U24-ctenitoxin-Pn1a OS=Phoneutria nigriventer PE=1 SV=0	19312	0.17
PUTATIVE VENOM COMPONENT	c4648_g1_i1	sp|P84032|PN16_PHONI U24-ctenitoxin-Pn1a OS=Phoneutria nigriventer PE=1 SV=1	19312	0.38
PUTATIVE VENOM COMPONENT	c4648_g1_i1	sp|P84032|PN16_PHONI U24-ctenitoxin-Pn1a OS=Phoneutria nigriventer PE=1 SV=1	19312	0.38
PUTATIVE VENOM COMPONENT	c4648_g1_i1	sp|P84032|PN16_PHONI U24-ctenitoxin-Pn1a OS=Phoneutria nigriventer PE=1 SV=2	19312	0.9
PUTATIVE VENOM COMPONENT	c4648_g1_i1	sp|P84032|PN16_PHONI U24-ctenitoxin-Pn1a OS=Phoneutria nigriventer PE=1 SV=3	19312	0.17
PUTATIVE VENOM COMPONENT	c6487_g1_i1	sp|Q91XA9|CHIA_MOUSE Acidic mammalian chitinase OS=Mus musculus GN=Chia PE=1 SV=10	15643	0.22
PUTATIVE VENOM COMPONENT	c6487_g1_i1	sp|Q91XA9|CHIA_MOUSE Acidic mammalian chitinase OS=Mus musculus GN=Chia PE=1 SV=2	15643	0.22
PUTATIVE VENOM COMPONENT	c6487_g1_i1	sp|Q91XA9|CHIA_MOUSE Acidic mammalian chitinase OS=Mus musculus GN=Chia PE=1 SV=3	15643	0.48
PUTATIVE VENOM COMPONENT	c6487_g1_i1	sp|Q91XA9|CHIA_MOUSE Acidic mammalian chitinase OS=Mus musculus GN=Chia PE=1 SV=4	15643	0.22
PUTATIVE VENOM COMPONENT	c6487_g1_i1	sp|Q91XA9|CHIA_MOUSE Acidic mammalian chitinase OS=Mus musculus GN=Chia PE=1 SV=5	15643	0.48
PUTATIVE VENOM COMPONENT	c6487_g1_i1	sp|Q91XA9|CHIA_MOUSE Acidic mammalian chitinase OS=Mus musculus GN=Chia PE=1 SV=6	15643	1.67
PUTATIVE VENOM COMPONENT	c6487_g1_i1	sp|Q91XA9|CHIA_MOUSE Acidic mammalian chitinase OS=Mus musculus GN=Chia PE=1 SV=7	15643	0.8
PUTATIVE VENOM COMPONENT	c6487_g1_i1	sp|Q91XA9|CHIA_MOUSE Acidic mammalian chitinase OS=Mus musculus GN=Chia PE=1 SV=8	15643	0.48
PUTATIVE VENOM COMPONENT	c6487_g1_i1	sp|Q91XA9|CHIA_MOUSE Acidic mammalian chitinase OS=Mus musculus GN=Chia PE=1 SV=9	15643	0.22
PUTATIVE VENOM COMPONENT	c8824_g1_i1	sp|P11418|SODC_PRIGL Superoxide dismutase [Cu-Zn] OS=Prionace glauca GN=sod1 PE=1 SV=1	20782	0.16
PUTATIVE VENOM COMPONENT	c9097_g1_i1	sp|P24014|SLIT_DROME Protein slit OS=Drosophila melanogaster GN=sli PE=1 SV=2	16615	0.2
PUTATIVE VENOM COMPONENT	c9097_g1_i1	sp|P24014|SLIT_DROME Protein slit OS=Drosophila melanogaster GN=sli PE=1 SV=2	16615	0.2
PUTATIVE VENOM COMPONENT	c9097_g1_i1	sp|P24014|SLIT_DROME Protein slit OS=Drosophila melanogaster GN=sli PE=1 SV=2	16615	0.2
PUTATIVE VENOM COMPONENT	c9097_g1_i1	sp|P24014|SLIT_DROME Protein slit OS=Drosophila melanogaster GN=sli PE=1 SV=2	16615	0.2
