# Supplementary material for: An overview of Phoneutria nigriventer spider venom using combined transcriptomic and proteomic approaches
Source: PLoS One. 2018 Aug 1;13(8):e0200628. doi: 10.1371/journal.pone.0200628 (PMC6070231; doi:10.1371/journal.pone.0200628)
Supplement: S3 Table — (XLSX) [file pone.0200628.s003.xlsx]

## Sheet: ICKs
SequenceID	Cys #	Cys Pattern	Similar to (mature)	#Uniprot	Organism	% id mature	e-value	Method*	Family (Uniprot)	Complete Sequence (aa)	# Amino acids (mature)	% Coverage Proteome
PN359	6	C-C-CC-C-C	U21-ctenitoxin-Co1a	P85032	Ctenus ornatus	44	3e-05	NGS/CS	Spider neurotoxin 21C2 family	MKLSIFFIVLLITLARSEENEHFPVEAEDGSPEIYEEANLMRSSCTLSQDPCKSDDECCFGMICVRKPRGQICLIIRK	36
PN360	6	C-C-CC-C-C	U21-ctenitoxin-Co1a	P85032	Ctenus ornatus	68	2e-05	NGS/CS	Spider neurotoxin 21C2 family	MKLSIFFIVILITLARSEENEDFPVEAENGSPEIYEEVLRDICSGQGMPCESDDECCFHLSCMTAFNGGECQ	32
PN002	6	C-C-CC-C-C	PRTx26An0C3	P86418	Phoneutria nigriventer	94	7e-16	CS	Huwentoxin 1 family, PnTx27c4 subfamily	MKSSIFLILLLITLVRTEDMNRNFAVEAEDTAPETNEERIACAPRFRICNSDKECCKGLRCKSRIANMWPTFCLP	36
PN003	6	C-C-CC-C-C	PRTx26An0C3	P86418	Phoneutria nigriventer	97	1e-16	CS	Huwentoxin 1 family, PnTx27c4 subfamily	MKRSLVLILLLITLVRTEDTNRNFAVEAEDRAPETNEERIACAPRFSICNSDKECCKGLRCKSRIANMWPTFCLP	36
PN047	6	C-C-CC-C-C	U13-ctenitoxin-Pn1a (PNTx13C3)	P83894	Phoneutria nigriventer	97	2e-13	CS	Spider neurotoxin 21C2 family	MKLSIFLVLLLITLVRPEEADMNFLVEAEAGVPEINEERVFCRSNGQQCTSDGQCCYGKCKTAFMGKICMR	32
PN048	6	C-C-CC-C-C	U13-ctenitoxin-Pn1b (PNTx24A0C3)	P84017	Phoneutria nigriventer	84	4e-11	CS	Spider neurotoxin 21c2 family	MKLSIFLVLLLITLVRPEEANMNFLVEAEAGVPVINEERVFCRFNGQQCTSDSQCCYGKCRTTFLSRICMR	32
PN051	6	C-C-CC-C-C	U13-ctenitoxin-Pn1b (PNTx24A0C3)	P84017	Phoneutria nigriventer	90	7e-12	CS	Spider neurotoxin 21c2 family	MKLSIFLVLLLITLVRPEEADMNFLVEVEAGVPEINEERVFCRFAGEQCTSDGQCCYGKCKTAFMGKICMR	32
PN046	6	C-C-CC-C-C	U13-ctenitoxin-Pn1b (PNTx24A0C3)	P84017	Phoneutria nigriventer	97	4e-13	NGS/P/CS	Spider neurotoxin 21c2 family	MKLSIFLVLLLITLVRPEEADMNFLVEVEAGVPEINEERVFCRFNGQQCTSDGQCCYGKCKTAFMGKICMR	32	0.75
PN045	6	C-C-CC-C-C	U13-ctenitoxin-Pn1c (PNTx24A0C4)	P84018	Phoneutria nigriventer	81	1e-10	CS	Spider neurotoxin 21c2 family	MKLSIFLVLLLITLVRPEEADMNFLVEAEAGVPEINEERVFCRFTGQQCTSDSQCCYGKCRTTFMRTICVG	32
PN052	6	C-C-CC-C-C	U13-ctenitoxin-Pn1c (PNTx24A0C4)	P84018	Phoneutria nigriventer	88	2e-11	CS	Spider neurotoxin 21c2 family	MKLSIFLVLLLITLVRPEEANMNFLVEAEAGVPIINEERVFCRFNGQQCTSDSQCCYGKCRTTFLSRICMG	32
PN049	6	C-C-CC-C-C	U13-ctenitoxin-Pn1c (PNTx24A0C4)	P84018	Phoneutria nigriventer	94	3e-13	CS	Spider neurotoxin 21c2 family	MKLSIFLVLLLITLVRPEEANMNFLVEAEAGVPEINEERVFCRFNGQQCTSDSQCCYGKCRTTFLRMICMG	32
PN086	6	C-C-CC-C-C	U14-ctenitoxin-Pn1a (PNTx22A0C1)	P83998	Phoneutria nigriventer	100	2e-16	NGS/CS	Protease inhibitor i7 squash type serine protease inhibitor family	MKLSIFLILLLITLVHPEDANMDFPVEAEDRAPEINEERMPCPKILKQCKSDEDCCRGWKCFGFSIKDKMCISRR	36
PN035	6	C-C-CC-C-C	U23-ctenitoxin-Pn1a (PN10C5)	P84015	Phoneutria nigriventer	100	5e-15	NGS/CS	Not in a family	MKNSFLLGLCFTAILMISLLDFSYAEDVDDQEAPEERGFCAQKGIKCHDIHCCTNLKCVREGSNRVCRKA	33
PN131	6	C-C-CC-C-C	U4-ctenitoxin-Pr1a (PRTx27C3)	P83892	Phoneutria reidyi	63	1e-06	CS	Huwentoxin 1 family, PnTx27c4 subfamily	MKRSIFLILLLITLVRTEEENKNFAVEAEDRAPEINEERIVCVPPGHHCYRENECCKGLTCKGRDRKMRPTFCLS	36
PN132	6	C-C-CC-C-C	U4-ctenitoxin-Pr1a (PRTx27C3)	P83892	Phoneutria reidyi	69	1e-08	CS	Huwentoxin 1 family, PnTx27c4 subfamily	MKRSIFLILLLITLVRTEEENKNFAVEAEDRAPEINEERIVCVPPGHHCYREKECCKGLTCKGRVPNMRPTFCLS	36
PN266	6	C-C-CC-C-C	U5-ctenitoxin-Pn1a (Tx 2-9)	P29426	Phoneutria nigriventer	97	4e-13	NGS/CS	Huwentoxin 1 family, Tx2 9 subfamily	MRSSIFLILLLITLVRPEEANMNYQVEAEDRFPEISEERSFCIPFKPCKSDENCCKKLKCKTTGIVKLCRW	32
PN062	6	C-C-CC-C-C	U6-ctenitoxin-Pk1a (PKTx32C4)	P83910	Phoneutria keyserling	91	7e-15	CS	Huwentoxin 1 family, PnTx27c4 subfamily	MKSSIFLILLLITLVRTEDMDRNFAVEAEDRAPETNEGRIACAPRGQLCFSDKQCCKGLRCKNRVANMWPTFCLP	36
PN208	8	C-C-CC-CXC-CXC	κ-ctenitoxin-Pn1a (Tx 3-1)	O76200	Phoneutria nigriventer	88	4e-17	CS	Plectoxin superfamily, Tx3 family	MWLKIQVFLLAITLITLGIQAEPNSSPNNPLIEEEARACAAVYERCGKGYKRCCEERPCKCNIVMDNCICKKKFIEFFGGGK	43
PN107	8	C-C-CC-CXC-CXC	κ-ctenitoxin-Pn1a (Tx 3-1)	O76200	Phoneutria nigriventer	95	1e-22	CS	Plectoxin superfamily, Tx3 family	MWLKIQVFVLAITLITLGIEAEPNSSPNNPLIVEEDRAECADVYERCGKGYKRCCEERPCKCNIAMDNCTCKKFISELFGFGK	44
PN105	8	C-C-CC-CXC-CXC	κ-ctenitoxin-Pn1a (Tx 3-1)	O76200	Phoneutria nigriventer	100	6e-24	NGS/P/CS	Plectoxin superfamily, Tx3 family	MWRKIQVLVLAITLITLGIQAEPNSSPNNPLIVEEDRAECAAVYERCGKGYKRCCEERPCKCNIVMDNCTCKKFISELFGFGK	44	0.65
PN007	8	C-C-CC-CXC-CXC	ω-ctenitoxin-Pn1a (Tx 3-2)	O76201	Phoneutria nigriventer	100	2e-22	NGS/P/CS	Plectoxin superfamily, Tx3 family	MWLKIQVFVLAITLITLGIQAEPNSRPNNPLIEEEARACAGLYKKCGKGASPCCEDRPCKCDLAMGNCICKKKFIEFFGGGK	43	0.51
PN017	8	C-C-CC-CXC-CXC	ω-lycotoxin-Gsp2671c	A9XDG1	Lycosa kazakhstanicus	46	4e-07	NGS/P/CS	Omega lycotoxin family	MKLCILLVLLLITFVRSEKEILENEVNAEETLPVIAEGRRAMKCIKEGKSCLDNEDGCCPLSTCECWEQRIPRKSTNWVKRCQCVRPEQFQ
PN171	8	C-C-CC-CXC-CXC	ω-lycotoxin-Gsp2671c	A9XDG1	Lycosa kazakhstanicus	49	2e-07	NGS/CS	Omega lycotoxin family	MKFCILLFVFFLSLVDCEKAILENENNAEETPALIHEESARECIKHKQDCMNNQSGCCFPWSCVCWTQSIYNSHRVVIGSKRQCGCKLW	48
PN303	8	C-C-CC-CXC-CXC	ω-lycotoxin-Gsp2671c	A9XDG1	Lycosa kazakhstanicus	57	2e-07	NGS/P	Omega lycotoxin family	MQLSIYLVLLLISLVFSEEEYLEIEDDLEERSPEVKEESARKCIKWRDSCMDNKGGCCWPWSCDCWTQGTYNRHKVRTGSVRKCQCRFVLW	50	0.38
PN305	8	C-C-CC-CXC-CXC	Toxin CSTX-10	B3EWT0	Cupiennius salei	53	2e-17	NGS/P	Spider toxin cstx superfamily	MKLLVLMVLLFMVVFDNCSGETNEDFRSDMSQRSVPTDDIKTLHFSEELRKNEDQGSCIPKHHECTHQKDNCCKGHLSLQYKCRCYKVINDKGEESKRCACITPMSHKILEKTATVVKKLFE	72	0.31
PN098	8	C-C-CC-CXC-CXC	Toxin CSTX-12	B3EWS6	Cupiennius salei	66	4e-21	NGS/CS	Spider toxin cstx superfamily	MKLLVLMVLLFMVVFDNCSGETNEDFRSDMSQRSVPTDDIKTLHFSEELRSKKCTERNHECTDDRHSCCRGKLFKDVCMCFYPEGGSNDTARANKELCTCQQPGHYKTIEKVFDKTKVLVNKAKGLVGL	77
PN315	8	C-C-CC-CXC-CXC	U10-ctenitoxin-Pn1a (Tx 3-5a)	P0C2S9	Phoneutria nigriventer	48	4e-05	NGS/P	Not in a family	MKLFILLALLLITVVRAEEDILENEAEEKAPALREERECFAYGDSCKSNKNGCCWFFTCKCWHPFGQKTEWCKCRFW	40	0.25
PN087	8	C-C-CC-CXC-CXC	U10-ctenitoxin-Pn1a (Tx 3-5a)	P0C2S9	Phoneutria nigriventer	64	3e-08	NGS/CS	Not in a family	MKFCILLALLLITVVRAEEDILENEAEEIAPAMQDESARGCIGHRKSCIHDRNGCCWNMPCNCWHPMGQKTEWCKCQLW	40
PN095	8	C-C-CC-CXC-CXC	U10-ctenitoxin-Pn1a (Tx 3-5a)	P0C2S9	Phoneutria nigriventer	100	6e-22	NGS/CS	Not in a family	MKLCILLALLLITVVRAEEGILENEAEDIAPAVHGESGRECIGHRRSCKEDRNGCCRLYTCNCWYPTPGDQWCKCQLW	39
PN317	8	C-C-CC-CXC-CXC	U10-ctenitoxin-Pr1a (PRTx22C5)	P84000	Phoneutria reidyi	88	2e-11	NGS	Plectoxin superfamily, Tx3 family	MFRKINLIVLVITLITIIGVHAEQASNKNVEVVQESARSCAEAYQSCDSLTCCNNRTCMCSMIGTNCKCRKSLGEILG	40
PN292	8	C-C-CC-CXC-CXC	U11-lycotoxin-Ls1a	B6DD11	Lycosa singoriensis	42	8e-05	CS	U11-lycotoxin family	MKTAVVCTLLMLSLACCIEASPESERQCEHLEKRCDLNSDAKCCPGLVCKCYFPVINGVKTAKRCWCFERDVVYEFAGLI	54
PN069	8	C-C-CC-CXC-CXC	U11-lycotoxin-Ls1d	B6DD10	Lycosa singoriensis	45	2e-05	NGS/P/CS	U11-lycotoxin family	MKAAVVCILLMVILACCIEASPESERQCVHLEKRCDLNAGDKCCPGLVCKCYFPVINGEKTAKRCWCSERDVIYTFAGAI	54	0.12
PN323	8	C-C-CC-CXC-CXC	U1-ctenitoxin-Pk1a (PKTx19C5 )	P83895	Phoneutria keyserling	59	1e-09	NGS/CS/P	Plectoxin superfamily, Tx3 family	MWFKMHLLLFAFALTALLRATALHAESDSVDVADFLEEEDRGKCADAWESCDNRPCCVVKGWKRGCMCSLNMRNCDCVRSISEDISNLFG	49	0.46
PN070	8	C-C-CC-CXC-CXC	U1-ctenitoxin-Pk1a (PKTx19C5 )	P83895	Phoneutria keyserling	60	1e-07	NGS/P/CS	Plectoxin superfamily, Tx3 family	MWFRIHFFVFAVAVIAFFVACAEPGSIHSTEHVEEEDRRRRGCAQAYKSCDSKPCCVVNGYHRTCQCNWFGSNCKCKKTLRELWG	44	0.27
PN009	8	C-C-CC-CXC-CXC	U1-ctenitoxin-Pk1a (PKTx19C5 )	P83895	Phoneutria keyserling	61	9e-11	CS	Plectoxin superfamily, Tx3 family	MWFKMHILLFAFALPALLRATAIPAESDSVDIADFLEEEDRGKCADAWESCDNRPCCVVNGWKRGCMCSLNKRNCDCVRSISEDISNLFG	49
PN245	8	C-C-CC-CXC-CXC	U1-ctenitoxin-Pk1a (PKTx19C5 )	P83895	Phoneutria keyserling	63	3e-06	NGS/CS	Plectoxin superfamily, Tx3 family	MWFKMHLLLFAFALPALLRATALHAEPDSVDIADFVEEEDRGNCAGAWESCDHRRCCVVKGWHRTCMCSMNKRNCDCKVSIAEKVAGWFS	45
PN272	8	C-C-CC-CXC-CXC	U1-ctenitoxin-Pk1a (PKTx19C5 )	P83895	Phoneutria keyserling	70	6e-07	CS	Plectoxin superfamily, Tx3 family	MWFKMHLLLFAFALPALLRATAIPAEPDSVDIADFAEEEDRRNCAGAWKSCDYRPCCVVKGWHRTCMCSMNKRNCDCKVSIAEKVAGWFS	45
PN226	8	C-C-CC-CXC-CXC	U6-ctenitoxin-Pn1a (Tx 3a)	P81793	Phoneutria nigriventer	44	2e-08	CS	Plectoxin superfamily, Tx3 family	MWLKIQVFVLAITLIMIGIQAEPYLGPNSPMIQEDTKECTGLYEKCSYPAKRCCRNRPCICNSAAQCICMKPLLYGSR	57
PN109	8	C-C-CC-CXC-CXC	U6-ctenitoxin-Pn1a (Tx 3a)	P81793	Phoneutria nigriventer	100	8e-24	NGS/CS	Plectoxin superfamily, Tx3 family	MWLKIQVFVLALALITLGIQAEPNSGPNNPLIQEEARACADVYKECWYPEKPCCKDRACQCTLGMTCKCKATLGDLFGRR	43
PN302	8	C-C-CC-CXC-CXC	U6-lycotoxin-Ls1d	B6DCV3	Lycosa singoriensis	65	1e-14	NGS	U6-lycotoxin family	MKFLLCITILIVAVGSLIEAKAEIERKCIAYEKVCTYNTGNCCPGMKCECYQRFVKGVKEAIKCWCIEKDVTYKAK	50
PN321	8	C-C-CC-CXC-CXC	U6-lycotoxin-Ls1f	B6DCV6	Lycosa singoriensis	45	5e-05	NGS/P	U6-lycotoxin family	MKAAVVCILLMVILACCIEASPESERQCVHLEKRCDLNAGDKCCPGLVCKCYFPVINGEKTAKRCWCFERDVVYTFAGAI	54	0.14
PN147	8	C-C-CC-CXC-CXC	U6-lycotoxin-Ls1f	B6DCV6	Lycosa singoriensis	47	6e-05	CS	U6-lycotoxin family	MKIAIFLALVIFTVFYCTFAAPETERQCIKLEERCDLKEGDGTKCCEGLACKCYYPHVGGVKGGKRCWCFEKDIEYVYAGLK	56
PN301	8	C-C-CC-CXC-CXC	U6-lycotoxin-Ls1g	B6DCV8	Lycosa singoriensis	60	1e-11	NGS	U6-lycotoxin family	VVLAVVSPIEAKAESERKCIALEAVCTNDTGNCCPGLKCECYHRFVKDVKEGQKCWCLENDVEYKPK	50
PN326	8	C-C-CC-CXC-CXC	U7-ctenitoxin-Pn1a (Tx 3-5)	P81791	Phoneutria nigriventer	43	5e-05	NGS	Plectoxin superfamily, Tx3 family	MKLRILLYVLLIVLVHAKEEILENEANAEEISPVIQERRRSQKCIDEHGYCKDNFDGCCRPYQCKCAKEILFREHVMTCTCRY	66
PN036	8	C-C-CC-CXC-CXC	U7-ctenitoxin-Pn1a (Tx 3-5)	P81791	Phoneutria nigriventer	100	6e-24	NGS/CS	Plectoxin superfamily, Tx3 family	MKRCILLVVLLITVVRAEEDILENEAEDISPAIKERSARGCIGRNESCKFDRHGCCWPWSCSCWNKEGQPESDVWCECSLKIGK	43
PN268	8	C-C-CC-CXC-CXC	U9-ctenitoxin-Pn1a (Tx 3-3a)	P0C2S6	Phoneutria nigriventer	98	2e-25	CS	Plectoxin superfamily, Tx3 family	MWLKMQLFVLAIALIALLEVHAEPESNDNNELVVEEARGCADAYKSCNHPRTCCDGYNGYKRACICSGSNCKCKKSLSEMAAAAFGR	47
PN056	8	C-C-CC-CXC-CXC	U9-ctenitoxin-Pn1a (Tx 3-3a)	P0C2S6	Phoneutria nigriventer	100	3e-18	NGS/P/CS	Plectoxin superfamily, Tx3 family	MWLKTQLFVLAIAVIALLEVHAEPESNDNNELVVEEARGCADAYKSCNHPRTCCDGYNGYKRACICSGSNCKCKKSLREMAAAAFGR	47	0.34
PN125	10	C-C-CC-C-CC-C-C-C	U14-lycotoxin-Ls1b	B6DD36	Lycosa singoriensis	45	0.0005	NGS/CS	Spider wap 1 family	MKQAVFLIFTFALVCTMASAEEGYCPERSSKMCIRNQILCCSDNDCEAGKVCCYENCGTECRTVSLKPTSGRKVVPDKNCKKET	64
PN306	10	C-C-CC-C-CC-C-C-C	U20-lycotoxin-Ls1c	B6DD62	Lycosa singoriensis	40	8e-05	NGS	Spider wap-2 family	MKIKLCVLVVAVVLTMVHAGGKYCPELKDTEPCPMKYRRNDCCKQSDCPWKSTCCKLPCGNYCLRESSEKTNGIPVVAGEHCVEGYDDMGR	70
PN339	10	C-C-CC-C-CC-C-C-C	U20-lycotoxin-Ls1d	B6DCY1	Lycosa singoriensis	45	1e-06	NGS/P	Spider wap-2 family	MNTKLCILLVVAICLTLVHAGQHCPEPKRKGTCHMRYRYNDCCKQSDCPTGATCCWLPCGNACQPDPGQASENGKPVDDNAPCEEMEAV	69	0.008
PN344	10	C-C-CC-C-CC-C-C-C	U20-lycotoxin-Ls1d	B6DCY1	Lycosa singoriensis	48	3e-05	NGS	Spider wap-2 family	MKRAVVFLTLIIALACVTSAQRRGGFCPPRRTRVCVWAQNQCCSNGDCPAGQLCCDENCGNECRPAQQWQSNGRLVPFRPACTIP	65
PN346	10	C-C-CC-C-CC-C-C-C	U20-lycotoxin-Ls1d	B6DCY1	Lycosa singoriensis	44	0.0006	NGS	Spider wap-2 family	MKRAVVFLTLIIALACVTSAQRRGGFCPPRPTRFCIGTVNECCSNEGCPAGQLCCEENCGDVCRPAQPWQSSGRRAPFRPVCTLA	65
PN123	10	C-C-CC-C-C-CXC-C-C	U19-ctenitoxin-Pn1a (PNTx16C1)	P83997	Phoneutria nigriventer	93	3e-38	NGS/P/CS	Not in a family	MKYFVVVIFLASLVLATQGQWIPGQSCTTNDDCGEGQCCTGGSYNRHCQSLSDDGKPCQRPNKYDEYKFGCPCKEGLLCSVINYCQKE	69	0.26
PN121	10	C-C-CC-C-C-CXC-C-C	U19-ctenitoxin-Pn1a (PNTx16C1)	P83997	Phoneutria nigriventer	96	1e-39	CS	Not in a family	MKYFVVVIFLASLVLATQGQWIPGQSCTTNADCGEGQCCTGGSYNRHCQSLSDDGKPCQRPNKYDEYKFGCPCKEGLMCSVINYCQKE	69
PN120	10	C-C-CC-C-C-CXC-C-C	U19-ctenitoxin-Pn1a (PNTx16C1)	P83997	Phoneutria nigriventer	91	2e-37	CS	Not in a family	MKYFVVTIFLAILVLATQGQWIPGQSCTTNDDCDEGQCCTGGSYNRHCQSLSDDGKPCQRPNKYDEYKFGCPCKEGLLCSVINYCQKE	69
PN353	10	C-C-CC-C-C-CXC-C-C	U2-ctenitoxin-Vf2	A0A1V0FW55	Viridasius fasciatus	80	3e-08	NGS	Not in a family	MKEFILLFALTLYYVGADDMRSCITDADCESDECCISLVFVRGFCHTLGKEGDHCIDKPAETEHGEKNLFGCPCREGFKCVPEILQEDGKIIYKNPTCKAPTA	82
PN350	10	C-C-CC-C-C-CXC-C-C	U3-aranetoxin-Ce1a	Q8MTX1	Caerostris extrusa	36	1e-06	NGS/P	Not in a family	MRFIIFVAVLCCLSVALADEVKVTCDKNDDCTEEQCCVQIHPFTGKVCKNLRREGDHCFTHYQGKDEDFYKFMCPCVKDLNCEPEDVIKEGDITRIINPKCKSKPES	89	0.14
PN351	10	C-C-CC-C-C-CXC-C-C	U3-aranetoxin-Ce1a	Q8MTX1	Caerostris extrusa	41	6e-08	NGS	Not in a family	MRFIIFLAVVCCLSVALAEEVKVKCEKNDECGGDECCVQIHPFTGKVCKKLREEGDFCFPHDEGKDDDFYRFMCPCLKELKCE	65
PN348	10	C-C-CC-C-C-CXC-C-C	U3-aranetoxin-Ce1a	Q8MTX1	Caerostris extrusa	40	8e-06	NGS	Not in a family	MENAVLIILILSAVNIVASADCEKDTDCASDECCTLVTEGFFLGYRKTCAKLLSEGERCIMFEKTIKQYSGDYYELCPCKPGLVCQPGDYATYPWVGKFGYNLRCAKSNGTVETGAVVEVSSIWM	106
PN336	10	C-C-CC-C-C-CXC-C-C	U9-ctenitoxin-Pr1a (PRTx16C0)	P83893	Phoneutria reidyi	58	2e-17	NGS	Not in a family	MTFKMKVVVSVLLLACLLYVVRGQTCGSNEDCGPGKCCAGGSFRRSCRSLGDNGEPCEPPNKYNSYSTACPCKPGFFCSTIRRCQSE	64
PN291	10	C-C-CC-C-C-CXC-C-C	U9-ctenitoxin-Pr1a (PRTx16C0)	P83893	Phoneutria reidyi	55	2e-17	CS	Not in a family	MKVVVSVLLLACLLYVVRGQTCGSNEDCGPGKCCAGGSFRRSCRSFGNNGEPCEPPNKYNSYSTACPCKPGFFCSTIRRCQSE	64
PN021	10	C-C-CXCC-CXC-CXC-C	δ-ctenitoxin-Pn1a (Tx4(6-1))	P59368	Phoneutria nigriventer	100	3e-26	NGS/CS	Spider toxin Tx2 family	MKVAIVFLSLLVLAFASESIEENREEFPVEESARCGDINAACKEDCDCCGYTTACDCYWSKSCKCREAAIVIYTAPKKKLTC	48
PN031	10	C-C-CXCC-CXC-CXC-C	δ-ctenitoxin-Pn1b (Tx 4-3)	P84034	Phoneutria nigriventer	98	4e-24	CS	Spider toxin Tx2 family	MKVAIVFLSLLVLAFASESIEENREEFPVEESARCGDINAACKEDCDCCGYTTACDCYWSSSCKCREAAIVIITAPKKKLTC	48
PN307	10	C-C-CXCC-CXC-CXC-C	δ-ctenitoxin-Pn2a (Tx 2-6)	P29425	Phoneutria nigriventer	94	6e-26	NGS	Spider toxin Tx2 family	MKVAVIILSILVLAAASESIEEYREDFSRPNAMERSANDWIPTAPNAVERSADFAAEESERGTCAGQDKPCKETCDCCGERGECVCGGPCICRQGYFWIAWYKLASCKK	48
PN310	10	C-C-CXCC-CXC-CXC-C	δ-ctenitoxin-Pn2a (Tx 2-6)	P29425	Phoneutria nigriventer	98	4e-27	NGS	Spider toxin Tx2 family	MKVAILFLSILVLAVASESIEESRDDFAVEELERATCAGQDQPCKETCDCCGERGECVCGGPCICRQGYFWIAWYKLASCKK	48
PN078	10	C-C-CXCC-CXC-CXC-C	δ-ctenitoxin-Pn2a (Tx 2-6)	P29425	Phoneutria nigriventer	100	8e-28	NGS/CS	Spider toxin Tx2 family	MKVAILILSILVLAVASETIEEYRDDFAVEELERATCAGQDQPCKETCDCCGERGECVCGGPCICRQGYFWIAWYKLANCKK	48
PN077	10	C-C-CXCC-CXC-CXC-C	δ-ctenitoxin-Pn2c (Tx 2-5a)	O76199	Phoneutria nigriventer	100	4e-27	CS	Spider toxin Tx2 family	MKVAILFLSILVLAVASESIEESRDDFAVEELERATCAGQDQTCKVTCDCCGERGECVCGGPCICRQGNFLIAWYKLASCKK	48
PN028	10	C-C-CXCC-CXC-CXC-C	ɣ-ctenitoxin-Pn1a (Tx 4(5-5)	P59367	Phoneutria nigriventer	96	3e-24	CS	Spider toxin Tx2 family	MKVAIVFLSLMVLAFASESIEENREEFPVEESARCADINGACNSDCDCCGDSVTCDCYWSNSCKCRESNFKIGMAIRKKFC	47
PN027	10	C-C-CXCC-CXC-CXC-C	ɣ-ctenitoxin-Pn1a (Tx 4(5-5)	P59367	Phoneutria nigriventer	98	6e-25	CS	Spider toxin Tx2 family	MKVAIVFLSLMVLAFASESIEENREEFPVEESARCADINGACKSDCDCCGDSVTCDCYWSNSCKCRESNFKIGMAIRKKFC	47
PN026	10	C-C-CXCC-CXC-CXC-C	ɣ-ctenitoxin-Pn1a (Tx 4(5-5)	P59367	Phoneutria nigriventer	100	2e-25	NGS/P/CS	Spider toxin Tx2 family	MKVAIVFLSLLVLAFASESIEENREEFPVEESARCADINGACKSDCDCCGDSVTCDCYWSDSCKCRESNFKIGMAIRKKFC	47	0.57
PN032	10	C-C-CXCC-CXC-CXC-C	U1-ctenitoxin-Pn1a (Tx 4b)	P61229	Phoneutria nigriventer	92	1e-27	CS	Spider toxin Tx2 family	MKVAIVFLSLLVLAFASESIEENREEFPVEESARCGDINAPCESDCDCCGYSVTCDCYWSKDCKCRESLFPAGMALRKAFCQNKI	51
PN023	10	C-C-CXCC-CXC-CXC-C	U1-ctenitoxin-Pn1a (Tx 4b)	P61229	Phoneutria nigriventer	96	1e-28	CS	Spider toxin Tx2 family	MKVAIVFLSLLVLAFASESIEENREEFPVEESARCGDINAPCESDCDCCGYSVTCDCYWSSSCKCRESLFPPGMALRKAFCQNKI	51
PN159	10	C-C-CXCC-CXC-CXC-C	U2-ctenitoxin-Pk1a (PKTx20C2)	P83905	Phoneutria keyserling	96	1e-26	CS	Spider toxin Tx2 family	MKVAIVFLPLLVLAFASESIEENREEFPVEESARCGDINAPCQSDCDCCGYSVTCDCYWSKDCKCRESNFAAGMALRKAFCKNKI	51
PN259	10	C-C-CXCC-CXC-CXC-C	U2-ctenitoxin-Pn1a (Tx 2-1)	P29423	Phoneutria nigriventer	100	4e-32	CS	Spider toxin Tx2 family	MKVAILILSILVLAVASETIEEYRDDFAVEELERATCAGQDKPCKETCDCCGERGECVCALSYEGKYRCICRQGNFLIAWHKLASCKK	54
PN082	10	C-C-CXCC-CXC-CXC-C	U2-ctenitoxin-Pn1b (Tx 2-1a)	O76198	Phoneutria nigriventer	94	3e-30	CS	Spider toxin Tx2 family	MKVAVIILSILVLAVASETIEEYREDFSRPNAMERSANGWIPTAPNAVERSADFAAEESERGTCAGQDKPCKETCDCCGERGECVCGLSYEGKYKCICRQGYVWIAWYKLASCKK	54
PN309	10	C-C-CXCC-CXC-CXC-C	U2-ctenitoxin-Pn1b (Tx 2-1a)	O76198	Phoneutria nigriventer	96	1e-30	NGS/P	Spider toxin Tx2 family	MKVAILFLSILVLAVASESIEESRDDFAVEELERATCAGQDQPCKETCDCCGERGECVCGLSYEGKYRCICRQGYVWIAWYKLASCKK	54	0.68
PN333	10	C-C-CXCC-CXC-CXC-C	U2-ctenitoxin-Pn1b (Tx 2-1a)	O76198	Phoneutria nigriventer	96	1e-30	NGS/P	Spider toxin Tx2 family	MKVAILFLSILVLAAASESIEEYREDFSRPIAMERSANDWIPTAPNAVERSADFAAEESERGTCAGQDKPCKETCDCCGERGECVCGLSYEGKYRCICRQGYVWIAWYKLASCKK	54	0.16
PN079	10	C-C-CXCC-CXC-CXC-C	U2-ctenitoxin-Pn1b (Tx 2-1a)	O76198	Phoneutria nigriventer	98	4e-31	CS	Spider toxin Tx2 family	MKVAVISLSILVLAAASESIEEYREEFSRPNAMERSANDWIPTAPSAVERSADFAAEESERGTCAGQDKPCKETCDCCGERGECVCALSYEGKYRCICRQGYVWIAWYKLASCKK	54
PN060	10	C-C-CXCC-CXC-CXC-C	U4-ctenitoxin-Pk1a	P83896	Phoneutria keyserling	100	1e-17	NGS/P/CS	Spider toxin Tx2 family	MKLALLLIVSVLVLAVASESVAENREDYGTAEIMRKAKCADIDQPCKTSCDCCETKGACTCYKSGCVCRMGSFFTAWGKASC	47	0.21
PN300	12	C-C-CXCC-CXC-CXC-C-C-C	U20-ctenitoxin-Pn1a (PNTx22C5)	P84093	Phoneutria nigriventer	43	2e-09	NGS	Omega-agatoxin superfamily; Type II/III omega-agatoxin family	MTMKRLSLLALTFTLMLNFFIVIAEGDSIVGLGLEGERSCLKLDSPCDPDKGDCQCCRSNAFCGCALGYKVFGNCKCRVGDVRTCRKKQEKCKNWRAWTNYPIQCKRPPLKPYY	76
PN001	12	C-C-CXCC-CXC-CXC-C-C-C	U9-agatoxin-Ao1a	Q5Y4U3	Agelenopsis aperta	64	8e-28	NGS/P/CS	Not in a family	MKTALLFICLLAVAYSAEFEEDAALLEDDVAPEEARSCFEGGKDCKNDCQCCGKWSYCKCPIWGLFGCSCVIGDSMVCVRKKEQCRNPEVMNTPPGGCFSSRRGNNRG	72	0.29
PN044	12	C-C-CXCCXC-CXC-CXC-C-C	ω-ctenitoxin-Pn4a (Tx 3-6)	P81792	Phoneutria nigriventer	100	7e-32	NGS/P/CS	Spider toxin Tx3-6 family	MKCAVLFLSVIALVHIFVVEAEEEPDSDALVPQERACIPRGEICTDDCECCGCDNQCYCPPGSSLGIFKCSCAHANKYFCNRKKEKCKKA	55	0.14
PN053	12	C-C-CXCCXC-CXC-CXC-C-C	U11-ctenitoxin-Pn1a (Tx 3-6a)	P0C2S7	Phoneutria nigriventer	100	4e-35	CS	Spider toxin Tx3-6 family	MKCAVLFLSVIALVHIFVVEAEEEPDSDALVPQERACLARGETCKDDCECCDCDNQCYCPFDWFGGKWHPVGCSCAHANQYFCDHKKEKCKKA	58
PN313	12	C-C-CXCCXC-CXC-CXC-C-C	U12-ctenitoxin-Pn1a (Tx 3-6B)	P0C2S8	Phoneutria nigriventer	76	4e-23	NGS/P	Spider toxin Tx3-6 family	MKCAVLFLSVIALVHIFVVEAEEEPDSDALVPQERGCLDIGKTCKDDCECCDCDNQCYCPFDWFGGKWHPVGCSCAHANQYFCDHKKEKCKKA	58	0.37
PN092	12	C-C-CXCCXC-CXC-CXC-C-C	U12-ctenitoxin-Pn1a (Tx 3-6B)	P0C2S8	Phoneutria nigriventer	100	4e-35	NGS/P/CS	Spider toxin Tx3-6 family	MKYTLLFLSVIALVHIFAVEAEDEPESDALVPQERGCLDIGKTCKDDCECCGCGNVCYCPFDWFGGKWQPFGCSCAYGLKYVCAHKQKKCPNV	58	0.55
PN314	12	C-C-CXCCXC-CXC-CXC-C-C	U7-ctenitoxin-Pr1a (PRTx20C1)	P84031	Phoneutria reidyi	98	5e-33	NGS/P	Omega-agatoxin superfamily; Type II/III omega-agatoxin family	MKYRIFKMKYTLLFLSVIALVHIFAVEAEEEAEFDALVPEERGCKARGDTCQKDCDCCGCFYKCHCPLDWFGGKWHPLGCSCVYGDKYMCEKKKKECPNV	58	0.18
PN267	14	C-C-CXCC-CXC-CXC-C-C-C-C-C	μ-ctenitoxin-Pn1a (Tx 1)	P17727	Phoneutria nigriventer	99	2e-50	CS	Omega-agatoxin superfamily; Tx1 family.	MKLLGIFLVASFAFMLSFAEEMIEGENPLEDQRAELTSCFPVGHECDGDASNCNCCGDDVYCGCGWGRWNCKCKVADQSYAYGICKDKVNCPNRHLWPAKVCKKPCRRNCSG	79
PN129	14	C-C-CXCC-CXC-CXC-C-C-C-C-C	μ-ctenitoxin-Pn1a (Tx 1)	P17727	Phoneutria nigriventer	100	8e-50	NGS/P/CS	Omega-agatoxin superfamily; Tx1 family.	MKLLGIFLVASFAFVLSFAEEMIEGENPLEDQRAELTSCFPVGHECDGDASNCNCCGDDVYCGCGWGRWNCKCKVADQSYAYGICKDKVNCPNRHLWPAKVCKKPCRRNCGG	77	0.55
PN065	14	C-C-CXCC-CXC-CXC-C-C-C-C-C	ω-ctenitoxin-Pn3a (Tx 3-4)	P81790	Phoneutria nigriventer	78	9e-34	CS	Omega-agatoxin superfamily; Type II/III omega-agatoxin family	MKMKLLEIILLVSFPFVLGFAGIPIEEGENSVEVGEVERGCIEHGDYCDGDKDDCQCCRDNGYCSCSGIFGLKWNCRCDVGSTSSSYAICMAKHKCGRQPTCTKPCLSKRCRDRV	76
PN076	14	C-C-CXCC-CXC-CXC-C-C-C-C-C	ω-ctenitoxin-Pn3a (Tx 3-4)	P81790	Phoneutria nigriventer	81	1e-34	NGS/P/CS	Omega-agatoxin superfamily; Type II/III omega-agatoxin family	MKMKLLGIILLVSFPFVLGFAGIPIEEGENSVEVGEVERSCINHGDECDGYKDDCQCCRSNGFCSCSGIFGYKWNCICDVGTTATSYRICMAKHECGRKTTCTKPCLSRRCRNHG	76	0.18
PN318	14	C-C-CXCC-CXC-CXC-C-C-C-C-C	ω-ctenitoxin-Pn3a (Tx 3-4)	P81790	Phoneutria nigriventer	84	1e-37	NGS/P	Omega-agatoxin superfamily; Type II/III omega-agatoxin family	MKMKLLGIILLVSFPFVLGFAGIPIEEGENSVEVGEVERSCINHGDECDGYKDDCQCCRSNGFCSCSGIFGYKWNCICDVGTTATSYRICMAKHECGRKTTCTKPCLSKRCKKNHG	77	0.32
PN319	14	C-C-CXCC-CXC-CXC-C-C-C-C-C	ω-ctenitoxin-Pn3a (Tx 3-4)	P81790	Phoneutria nigriventer	96	2e-45	NGS/P	Omega-agatoxin superfamily; Type II/III omega-agatoxin family	MKMKLLGIILLVSFPFVLGFAGIPIEEGENSVEVGEVERSCINVGDFCDGKKDDCQCCRDNAFCSCSVIFGYKTNCRCEVGTTATSYGICMAKHKCGRQTTCTKPCLSRRCRNHG	76	0.39
PN064	14	C-C-CXCC-CXC-CXC-C-C-C-C-C	ω-ctenitoxin-Pn3a (Tx 3-4)	P81790	Phoneutria nigriventer	100	1e-48	CS	Omega-agatoxin superfamily; Type II/III omega-agatoxin family	MKMKLLGIILLVSFPFVLGFAGIPIEEGENSVEVGEVERSCINVGDFCDGKKDDCQCCRDNAFCSCSVIFGYKTNCRCEVGTTATSYGICMAKHKCGRQTTCTKPCLSKRCKKNHG	77
PN320	14	C-C-CXCC-CXC-CXC-C-C-C-C-C	U20-ctenitoxin-Pn1a (PNTx22C5)	P84093	Phoneutria nigriventer	63	2e-26	NGS	Omega-agatoxin superfamily; Type II/III omega-agatoxin family	MKLLGIFLVASFAFVLSFAEEMIEGESPLEAHGTERGDCIELNNDCDGSKDDCQCCRDNGYCECKWFFGWNCHCMVGTTSSSYGICLEKIKCPNRHTWTSSKKECKRSCTAKHCRG	80
PN004	14	C-C-CXCC-CXC-CXC-C-C-C-C-C	U20-ctenitoxin-Pn1a (PNTx22C5)	P84093	Phoneutria nigriventer	67	2e-26	CS	Omega-agatoxin superfamily; Type II/III omega-agatoxin family	MKLLGIFLVASFAFVLSFAEEMIEGESPLEAEVTERRGCINLKGYCDGSKDDCQCCRDNAFCSCYNIFGYKFGCKCSVGHSLTSESVCRRKLNCPNRHEWNPGKKECPPACTGRGCKG	77
PN130	14	C-C-CXCC-CXC-CXC-C-C-C-C-C	U20-ctenitoxin-Pn1a (PNTx22C5)	P84093	Phoneutria nigriventer	78	5e-37	NGS/CS	Omega-agatoxin superfamily; Type II/III omega-agatoxin family	MKLLGIFLVASFAFVLSFAEEMIEGESPLEAQGTERSGCLELGKDCDGYKDNCQCCRDNAFCSCYNVFGYKFGCKCAVGNSVTGYSVCLTKLECPNRRSWTTWKKECEKPCLTKRCRNKG	84
PN128	14	C-C-CXCC-CXC-CXC-C-C-C-C-C	U20-ctenitoxin-Pn1a (PNTx22C5)	P84093	Phoneutria nigriventer	99	4e-49	CS	Omega-agatoxin superfamily; Type II/III omega-agatoxin family	MKLLGIFLVASFAFVLSFAEEMIEGESPLEAHGTERGDCIELNNDCDGSKDDCQCCRDNAYCSCYNFFGIKSGCKCSVGNSGTGYSVCLKKLECPNRRAWTSWKKECTKPCIGKRCKNNG	84
PN327	10	C-CXC-CXC-CXC-C-C-C	ω-agatoxin-1A	P15969	Agelenopsis aperta	68	4e-27	NGS/P	Omega-agatoxin superfamily; Type I omega-agatoxin family	MMKYVLIFALLFAAVYSFAVEEDQAIEAEDVVPEEARSSLPDGAECDGYGSDCQCYGKWHKCSCPWFWPLRKGKCYCEMAYKHTCITKLSCPNRKEWGLAWRSEESQRSPC	74	0.28
		* Method of sequence identification:								SIGNAL PEPTIDE PROPEPTIDE PQM PEPTIDE COVERAGE FROM PROTEOME
		NGS - next generation sequence
		CS - conventional sequence
		P- proteome
